# Supplementary material for: The plant matrix of Artemisia annua L. for the treatment of malaria: Pharmacodynamic and pharmacokinetic studies
Source: PLoS One. 2025 May 7;20(5):e0322835. doi: 10.1371/journal.pone.0322835 (PMC12058161; doi:10.1371/journal.pone.0322835)
Supplement: S2 File — (ZIP) [file pone.0322835.s011.zip]

Archive with 21 entries (20 files):
- S 2 File/
- S 2 File/accuracy,precision and stability.xlsx
- S 2 File/Fig 2 One-way ANOVA.xlsx
- S 2 File/Fig 2-parasitemia.xlsx
- S 2 File/Fig 2.pzfx
- S 2 File/Fig 2.xlsx
- S 2 File/Fig 3 and Table 4.xlsx
- S 2 File/Fig 3.xlsx
- S 2 File/Fig 4 cell survival rate.xlsx
- S 2 File/Fig 4.pzfx
- S 2 File/Fig 4.xlsx
- S 2 File/Fig 5 and Table 5.xlsx
- S 2 File/Fig 5-A.pzfx
- S 2 File/Fig 5-B.pzfx
- S 2 File/Fig 5.xlsx
- S 2 File/Fig 6.pzfx
- S 2 File/Fig 6.xlsx
- S 2 File/matrix effect and Recovery.xlsx
- S 2 File/Table 2.xlsx
- S 2 File/Table 3 Linearity, range and lower limit of quantification of the five compounds.xlsx
- S 2 File/Table 6.xlsx
