# Supplementary material for: The plant matrix of Artemisia annua L. for the treatment of malaria: Pharmacodynamic and pharmacokinetic studies
Source: PLoS One. 2025 May 7;20(5):e0322835. doi: 10.1371/journal.pone.0322835 (PMC12058161; doi:10.1371/journal.pone.0322835)
Supplement: S2 File — (ZIP) [file pone.0322835.s011.zip › S 2 File/accuracy,precision and stability.xlsx]

## Sheet: ART
Room temperature 24h
	1231	879777	0.00139922	39.6209	0.990523
	1243	844599	0.0014717	42.0566	1.05141	mean	sd	rsd
40ng	1250	831434	0.00150343	43.1225	1.07806	41.0789	1.48718	0.036203	1.02697
	1163	826816	0.0014066	39.869	0.996724
	1132	790451	0.00143209	40.7256	1.01814						Compound	Concentration (ng/mL) (ng/mL)	Batch 1			Batch 2			Batch 3			Inter-batch precision
													mean ± SD	RSD（%）	Accuracy	X±S	RSD（%）	Accuracy	mean ± SD	RSD（%）	Accuracy	mean ± SD	RSD（%）	Accuracy
	22681	689623	0.032889	1097.74	1.09774						ART	40	38.9±2.40	0.0616941	0.97231	41.7±4.04	0.0969582	1.04265	38.6±1.49	0.0387309	0.96432	39.7±1.72	0.043404	0.993094
	21601	674133	0.0320426	1069.31	1.06931	mean	sd	rsd				1000	1060±14.3	0.0134441	1.05994	979±66.4	0.06786	0.97898	1061±31.1	0.0292645	1.06095	1033±47.04	0.0455208	1.03329
	21453	668709	0.0320812	1070.6	1.0706	1069.53	40.8544	0.0381985	1.06953			5000	4666±174	0.0373439	0.933174	5383±461	0.0856744	1.07654	4707±191	0.0404852	0.94132	4918±403	0.0818623	0.98368
1000ng	19657	653874	0.0300624	1002.76	1.00276						DEART	20
	20296	611854	0.0331713	1107.23	1.10723							1000
												5000
											ARTI	20
	81922	577223	0.141924	4761.57	0.952314	mean	sd	rsd				1000
	82449	548975	0.150187	5039.22	1.00784	5228.53	417.595	0.0798685	1.04571			5000
5000ng	79570	529455	0.150287	5042.56	1.00851						DHAA	160
	83931	513510	0.163446	5484.73	1.09695							1000
	80213	462960	0.173261	5814.55	1.16291							5000
											AA	160
												1000
Batch 2												5000
	637	416346	0.00152998	44.0147	1.10037
	573	366717	0.00156251	45.108	1.1277	mean	sd	rsd
40ng	599	385953	0.001552	44.7548	1.11887	41.7061	4.04375	0.0969582	1.04265
	578	440702	0.00131154	36.6749	0.916872						Compound	Concentration (ng/mL) (ng/mL)	Room temperature 24h			3 freeze-thaw cycles			7 days at -80°C
	622	460628	0.00135033	37.9782	0.949454								mean ± SD	RSD（%）	Accuracy	mean ± SD	RSD（%）	Accuracy	mean ± SD	RSD（%）	Accuracy
											ART	40	41.1±1.49	0.036203	1.02697	38.5±2.35	0.0610044	0.961424	40.3±0.80	0.0199517	1.00802
	9127	316387	0.0288476	961.945	0.961945							1000	1070±40.9	0.0381985	1.06953	1053±29.9	0.0284055	1.05279	1051±29.5	0.0280122	1.05142
	9254	321415	0.0287914	960.058	0.960058	mean	sd	rsd				5000	5229±418	0.0798685	1.04571	4629±113	0.0243734	0.925894	4673±65.9	0.0141084	0.934502
	11680	427609	0.0273147	910.436	0.910436	978.98	66.4336	0.06786	0.97898		DEART	20
1000ng	12969	444628	0.0291682	972.719	0.972719							1000
	13187	403880	0.0326508	1089.74	1.08974							5000
											ARTI	20
												1000
	50541	316870	0.159501	5352.17	1.07043	mean	sd	rsd				5000
	44809	272335	0.164536	5521.38	1.10428	5382.72	461.162	0.0856744	1.07654		DHAA	160
5000ng	40560	252205	0.160822	5396.55	1.07931							1000
	47739	342200	0.139506	4680.31	0.936062							5000
	50170	282354	0.177685	5963.19	1.19264						AA	160
												1000
3 freeze-thaw cycles												5000
	1099	854030	0.00128684	37.5825	0.939563
	1136	853987	0.00133023	39.1125	0.977813	mean	sd	rsd
40ng	1022	839483	0.00121742	35.1346	0.878364	38.457	2.34604	0.0610044	0.961424
	1162	830333	0.00139944	41.5528	1.03882
	961	725682	0.00132427	38.9024	0.97256
	25295	839484	0.0301316	1054.68	1.05468
	22766	765650	0.0297342	1040.66	1.04066	mean	sd	rsd
	25570	825089	0.0309906	1084.96	1.08496	1052.79	29.9051	0.0284055	1.05279
1000ng	25568	832905	0.0306974	1074.63	1.07463
	24105	835900	0.0288372	1009.03	1.00903
	109145	815315	0.133869	4712.54	0.942507	mean	sd	rsd
	100791	798585	0.126212	4442.56	0.888512	4629.47	112.836	0.0243734	0.925894
5000ng	107169	808435	0.132564	4666.52	0.933304
	107830	805028	0.133946	4715.26	0.943051
	105708	807090	0.130974	4610.48	0.922096
7 days at -80°C
	1120	816292	0.00137206	40.5874	1.01468
	1133	812008	0.00139531	41.4071	1.03518	mean	sd	rsd
40ng	1076	807389	0.00133269	39.1993	0.979981	40.321	0.804472	0.0199517	1.00802
	1095	801700	0.00136585	40.3684	1.00921
	1089	802737	0.00135661	40.0426	1.00107
	23527	798970	0.0294467	1030.52	1.03052
	24623	808966	0.0304376	1065.47	1.06547	mean	sd	rsd
	23591	816898	0.0288788	1010.5	1.0105	1051.42	29.4526	0.0280122	1.05142
1000ng	24637	799718	0.0308071	1078.49	1.07849
	24859	811690	0.0306262	1072.12	1.07212
	102433	763516	0.13416	4722.8	0.94456	mean	sd	rsd
	102776	782957	0.131266	4620.79	0.924157	4672.51	65.9217	0.0141084	0.934502
5000ng	102387	758297	0.135022	4753.22	0.950644
	102988	776585	0.132617	4668.39	0.933678
	102206	782575	0.130602	4597.36	0.919472
Batch 1
	1027	777728	0.00132051	40.9796	1.02449
	959	754939	0.0012703	39.2047	0.980118	mean	sd	rsd
40ng	888	742798	0.00119548	36.5599	0.913998	38.8924	2.39943	0.0616941	0.97231
	992	744181	0.00133301	41.4213	1.03553
	921	775236	0.00118803	36.2964	0.90741
	22799	747485	0.0305009	1072.45	1.07245
	22162	739970	0.0299499	1052.98	1.05298	mean	sd	rsd
	22654	740003	0.0306134	1076.43	1.07643	1059.94	14.2499	0.0134441	1.05994
1000ng	22385	745497	0.0300269	1055.7	1.0557
	22212	749316	0.029643	1042.13	1.04213
	100827	751588	0.134152	4736.33	0.947266	mean	sd	rsd
	98287	748253	0.131355	4637.47	0.927495	4665.87	174.242	0.0373439	0.933174
5000ng	99385	739707	0.134357	4743.59	0.948717
	98879	797017	0.124061	4379.64	0.875929
	101636	742587	0.136867	4832.32	0.966464
Bach 3
	918	709998	0.00129296	40.0057	1.00014
	897	717105	0.00125086	38.5176	0.96294	mean	sd	rsd
40ng	904	698378	0.00129443	40.0575	1.00144	38.5728	1.49396	0.0387309	0.96432
	872	710653	0.00122704	37.6755	0.941888
	842	703525	0.00119683	36.6076	0.915191
	20042	665183	0.0301301	1059.34	1.05934
	19034	662131	0.0287466	1010.44	1.01044	mean	sd	rsd
	20084	662730	0.030305	1065.53	1.06553	1060.95	31.0481	0.0292645	1.06095
1000ng	19970	642247	0.031094	1093.42	1.09342
	19496	637085	0.0306019	1076.02	1.07602
	97816	751588	0.130146	4594.72	0.918944	mean	sd	rsd
	99609	748253	0.133122	4699.93	0.939985	4706.6	190.548	0.0404852	0.94132
5000ng	101741	739707	0.137542	4856.17	0.971234
	100618	797017	0.126243	4456.77	0.891354
	103592	742587	0.139501	4925.43	0.985085

## Sheet: DEART
Room temperature 24h
	4897	918185	0.00533335	22.1472	1.10736
	4791	911510	0.00525611	21.8021	1.09011	mean	sd	rsd				Compound	Concentration (ng/mL) (ng/mL)	Batch 1			Batch 2			Batch 3			Inter-batch precision
20ng	4589	890378	0.00515399	21.3458	1.06729	21.6437	0.777284	0.0359127	1.08219					mean ± SD	RSD（%）	Accuracy	X±S	RSD（%）	Accuracy	mean ± SD	RSD（%）	Accuracy	mean ± SD	RSD（%）	Accuracy
	4861	899722	0.00540278	22.4575	1.12287							ART	40	38.9±2.40	0.0616941	0.97231	41.7±4.04	0.0969582	1.04265	38.6±1.49	0.0387309	0.96432	39.7±1.72	0.043404	0.993094
	4469	901539	0.00495708	20.4659	1.0233								1000	1060±14.3	0.0134441	1.05994	979±66.4	0.06786	0.97898	1061±31.1	0.0292645	1.06095	1033±47.04	0.0455208	1.03329
													5000	4666±174	0.0373439	0.933174	5383±461	0.0856744	1.07654	4707±191	0.0404852	0.94132	4918±403	0.0818623	0.98368
	178840	689623	0.25933	1157.07	1.15707							DEART	20	19.3±0.84	0.0436495	0.963013	20.8±1.46	0.0705483	1.03809	20.6±1.68	0.0818988	1.02757	20.2±0.81	0.0402668	1.00956
	164744	674133	0.244379	1090.27	1.09027	mean	sd	rsd					1000	1061±30	0.0284195	1.06122	1065±93.6	0.087843	1.06521	1016±41.9	0.0412578	1.01552	1047±27.6	0.0263584	1.04732
	157209	668709	0.235093	1048.78	1.04878	1093	39.4599	0.0361023	1.093				5000	4987±145	0.0291023	0.99738	5079±300	0.0591268	1.01571	4593±188	0.0408807	0.918627	4886±258	0.0527801	0.977238
1000ng	159317	653874	0.243651	1087.02	1.08702							ARTI	20
	148374	611854	0.242499	1081.87	1.08187								1000
													5000
												DHAA	160
	581374	577223	1.00719	4498.72	0.899745	mean	sd	rsd					1000
	615768	548975	1.12167	5010.24	1.00205	5205.17	494.049	0.0949151	1.04103				5000
5000ng	615678	529455	1.16285	5194.26	1.03885							AA	160
	638476	513510	1.24336	5553.98	1.1108								1000
	597865	462960	1.2914	5768.63	1.15373								5000
Batch 2
	2250	494937	0.00454603	18.6293	0.931464							Compound	Concentration (ng/mL) (ng/mL)	Room temperature 24h			3 freeze-thaw cycles			7 days at -80°C
	2130	416093	0.00511905	21.1897	1.05948	mean	sd	rsd						mean ± SD	RSD（%）	Accuracy	mean ± SD	RSD（%）	Accuracy	mean ± SD	RSD（%）	Accuracy
20ng	1942	401149	0.00484109	19.9477	0.997385	20.7618	1.46471	0.0705483	1.03809			ART	40	41.1±1.49	0.036203	1.02697	38.5±2.35	0.0610044	0.961424	40.3±0.80	0.0199517	1.00802
	2070	388721	0.00532516	22.1106	1.10553								1000	1070±40.9	0.0381985	1.06953	1053±29.9	0.0284055	1.05279	1051±29.5	0.0280122	1.05142
	2375	449375	0.00528512	21.9317	1.09659								5000	5229±418	0.0798685	1.04571	4629±113	0.0243734	0.925894	4673±65.9	0.0141084	0.934502
												DEART	20	21.6±0.78	0.0359127	1.08219	21.4±1.03	0.0481889	1.06811	21.1±1.73	0.0816243	1.05746
	84125	316387	0.265893	1186.4	1.1864								1000	1093±39.5	0.0361023	1.093	1069±21.8	0.0204165	1.06941	1069±21.6	0.0202098	1.06861
	72187	321415	0.224591	1001.85	1.00185	mean	sd	rsd					5000	5205±494	0.0949151	1.04103	4765±110	0.0231073	0.953039	4705±267	0.056776	0.940984
	93776	427609	0.219303	978.223	0.978223	1065.21	93.5709	0.087843	1.06521			ARTI	20
1000ng	101192	444628	0.227588	1015.24	1.01524								1000
	103585	403880	0.256475	1144.32	1.14432								5000
												DHAA	160
													1000
	355471	316870	1.12182	5010.92	1.00218	mean	sd	rsd					5000
	319145	272335	1.17188	5234.62	1.04692	5078.53	300.277	0.0591268	1.01571			AA	160
5000ng	299024	252205	1.18564	5296.08	1.05922								1000
	350951	342200	1.02557	4580.86	0.916172								5000
	333133	282354	1.17984	5270.17	1.05403
3 freeze-thaw cycles
	4536	866820	0.00523292	21.6985	1.08492
	4801	906178	0.00529808	21.9896	1.09948	mean	sd	rsd
20ng	4585	858515	0.00534062	22.1797	1.10899	21.3622	1.02942	0.0481889	1.06811
	4198	880824	0.00476599	19.6121	0.980606
	4504	874453	0.00515065	21.3309	1.06654
	197529	839484	0.235298	1049.69	1.04969
	181344	765650	0.23685	1056.63	1.05663	mean	sd	rsd
	195506	825089	0.236951	1057.08	1.05708	1069.41	21.8335	0.0204165	1.06941
1000ng	201975	832905	0.242495	1081.85	1.08185
	206430	835900	0.246955	1101.78	1.10178
	839450	815315	1.0296	4598.86	0.919772	mean	sd	rsd
	852951	798585	1.06808	4770.78	0.954156	4765.19	110.111	0.0231073	0.953039
5000ng	887734	808435	1.09809	4904.88	0.980977
	864880	805028	1.07435	4798.8	0.95976
	858758	807090	1.06402	4752.64	0.950528
7 days at -80°C
	4325	810610	0.00533549	22.1568	1.10784
	4656	839505	0.00554613	23.098	1.1549	mean	sd	rsd
20ng	4007	828066	0.00483899	19.9383	0.996914	21.1491	1.72628	0.0816243	1.05746
	3828	833345	0.00459354	18.8415	0.942077
	4197	801609	0.00523572	21.711	1.08555
	188399	798970	0.235802	1051.95	1.05195
	194816	808966	0.240821	1074.37	1.07437	mean	sd	rsd
	190978	816898	0.233784	1042.93	1.04293	1068.61	21.5965	0.0202098	1.06861
1000ng	196734	799718	0.246004	1097.53	1.09753
	195819	811690	0.241249	1076.28	1.07628
	817202	763516	1.07031	4780.77	0.956155	mean	sd	rsd
	826128	782957	1.05514	4712.97	0.942593	4704.92	267.127	0.056776	0.940984
5000ng	840235	758297	1.10806	4949.41	0.989882
	839528	776585	1.08105	4828.75	0.96575
	745115	782575	0.952132	4252.71	0.850541
Batch 1
	3863	748385	0.00516178	19.5157	0.975784
	3767	739150	0.00509639	19.2446	0.962229	mean	sd	rsd
20ng	3995	739120	0.00540508	20.5244	1.02622	19.2603	0.840701	0.0436495	0.963013
	3703	748123	0.00494972	18.6365	0.931824
	3795	776408	0.00488789	18.3802	0.919008
	184388	747485	0.246678	1020.83	1.02083
	192042	739970	0.259527	1074.1	1.0741	mean	sd	rsd
	187102	740003	0.25284	1046.37	1.04637	1061.22	30.1594	0.0284195	1.06122
1000ng	191552	745497	0.256945	1063.39	1.06339
	199405	749316	0.266116	1101.42	1.10142
	905502	751588	1.20479	4993.08	0.998616	mean	sd	rsd
	924407	748253	1.23542	5120.09	1.02402	4986.9	145.13	0.0291023	0.99738
5000ng	898329	739707	1.21444	5033.1	1.00662
	911702	797017	1.14389	4740.62	0.948125
	904426	742587	1.21794	5047.62	1.00952
Batch 3
	4265	709998	0.00600706	23.0201	1.15101
	3693	717105	0.00514987	19.4663	0.973315	mean	sd	rsd
20ng	3955	698378	0.00566312	21.5942	1.07971	20.5515	1.68314	0.0818988	1.02757
	3617	710653	0.00508969	19.2168	0.960839
	3622	703525	0.00514836	19.46	0.973002
	158842	665183	0.238794	988.142	0.988142
	162602	662131	0.245574	1016.25	1.01625	mean	sd	rsd
	153925	662730	0.232259	961.046	0.961046	1015.52	41.8982	0.0412578	1.01552
1000ng	164275	642247	0.255782	1058.57	1.05857
	162193	637085	0.254586	1053.61	1.05361
	809086	751588	1.0765	4461.22	0.892245	mean	sd	rsd
	847712	748253	1.13292	4695.14	0.939027	4593.13	187.771	0.0408807	0.918627
5000ng	867460	739707	1.17271	4860.09	0.972017
	844556	797017	1.05965	4391.34	0.878268
	816709	742587	1.09982	4557.88	0.911577

## Sheet: ARTI
Room temperature 24h
	5532	918185	0.00602493	21.2642	1.06321
	5254	911510	0.00576406	20.2857	1.01428	mean	sd	rsd
20ng	5514	890378	0.00619288	21.8941	1.09471	21.1244	0.774248	0.0366518	1.05622
	5555	899722	0.00617413	21.8238	1.09119
	5213	901539	0.00578233	20.3542	1.01771						Compound	Concentration (ng/mL) (ng/mL)	Batch 1			Batch 2			Batch 3			Inter-batch precision
													mean ± SD	RSD（%）	Accuracy	X±S	RSD（%）	Accuracy	mean ± SD	RSD（%）	Accuracy	mean ± SD	RSD（%）	Accuracy
	174787	689623	0.253453	949.351	0.949351						ART	40	38.9±2.40	0.0616941	0.97231	41.7±4.04	0.0969582	1.04265	38.6±1.49	0.0387309	0.96432	39.7±1.72	0.043404	0.993094
	179677	674133	0.26653	998.404	0.998404	mean	sd	rsd				1000	1060±14.3	0.0134441	1.05994	979±66.4	0.06786	0.97898	1061±31.1	0.0292645	1.06095	1033±47.04	0.0455208	1.03329
	175984	668709	0.26317	985.798	0.985798	1002.91	39.5248	0.0394103	1.00291			5000	4666±174	0.0373439	0.933174	5383±461	0.0856744	1.07654	4707±191	0.0404852	0.94132	4918±403	0.0818623	0.98368
1000ng	179691	653874	0.27481	1029.46	1.02946						DEART	20	19.3±0.84	0.0436495	0.963013	20.8±1.46	0.0705483	1.03809	20.6±1.68	0.0818988	1.02757	20.2±0.81	0.0402668	1.00956
	171741	611854	0.28069	1051.51	1.05151							1000	1061±30	0.0284195	1.06122	1065±93.6	0.087843	1.06521	1016±41.9	0.0412578	1.01552	1047±27.6	0.0263584	1.04732
												5000	4987±145	0.0291023	0.99738	5079±300	0.0591268	1.01571	4593±188	0.0408807	0.918627	4886±258	0.0527801	0.977238
											ARTI	20	19.6±1.75	0.0892509	0.979457	21.4±1.66	0.07735	1.07064	20.5±1.30	0.063323	1.02371	20.5±0.91	0.044505	1.0246
	704223	577223	1.22002	4574.88	0.914976	mean	sd	rsd				1000	1010±39.8	0.039375	1.01024	1076±97	0.09024	1.07628	1054±14.5	0.0137649	1.05434	1047±33.6	0.0321244	1.04696
	678131	548975	1.23527	4632.08	0.926415	4764.7	218.185	0.045792	0.95294			5000	4913±174	0.0353373	0.982652	5349±379	0.0708808	1.06982	4759±295	0.0620001	0.951801	5007±306	0.0611197	1.00142
5000ng	662900	529455	1.25204	4695	0.938999						DHAA	160
	656609	513510	1.27867	4794.87	0.958974							1000
	632926	462960	1.36713	5126.68	1.02534							5000
											AA	160
												1000
Batch 2												5000
	3149	494937	0.00636243	22.5301	1.12651
	2657	416093	0.00638559	22.617	1.13085	mean	sd	rsd
20ng	2549	401149	0.00635425	22.4994	1.12497	21.4129	1.65629	0.07735	1.07064
	2264	388721	0.00582423	20.5114	1.02557						Compound	Concentration (ng/mL) (ng/mL)	Room temperature 24h			3 freeze-thaw cycles			7 days at -80°C			1.29649	0.063323	1.02371
	2425	449375	0.00539638	18.9065	0.945327								mean ± SD	RSD（%）	Accuracy	mean ± SD	RSD（%）	Accuracy	mean ± SD	RSD（%）	Accuracy	14.5129	0.0137649	1.05434
											ART	40	41.1±1.49	0.036203	1.02697	38.5±2.35	0.0610044	0.961424	40.3±0.80	0.0199517	1.00802	295.059	0.0620001	0.951801
	80292	316387	0.253778	950.57	0.95057							1000	1070±40.9	0.0381985	1.06953	1053±29.9	0.0284055	1.05279	1051±29.5	0.0280122	1.05142
	85168	321415	0.264978	992.582	0.992582	mean	sd	rsd				5000	5229±418	0.0798685	1.04571	4629±113	0.0243734	0.925894	4673±65.9	0.0141084	0.934502
	132430	427609	0.309699	1160.33	1.16033	1076.28	97.1236	0.09024	1.07628		DEART	20	21.6±0.78	0.0359127	1.08219	21.4±1.03	0.0481889	1.06811	21.1±1.73	0.0816243	1.05746
1000ng	135274	444628	0.304241	1139.85	1.13985							1000	1093±39.5	0.0361023	1.093	1069±21.8	0.0204165	1.06941	1069±21.6	0.0202098	1.06861
	122685	403880	0.303766	1138.07	1.13807							5000	5205±494	0.0949151	1.04103	4765±110	0.0231073	0.953039	4705±267	0.056776	0.940984
											ARTI	20	21.1±0.78	0.0366518	1.05622	21.0±1.74	0.0825926	1.05219	20.6±1.03	0.049784	1.03013
												1000	1003±39.5	0.0394103	1.00291	942±21.5	0.0227932	0.9419	920±31.6	0.0343106	0.920324
	425686	316870	1.34341	5037.71	1.00754	mean	sd	rsd				5000	4765±218	0.045792	0.95294	4532±63.0	0.0139089	0.906367	4563±143	0.031364	0.912527
	395949	272335	1.4539	5452.17	1.09043	5349.09	379.147	0.0708808	1.06982		DHAA	160
5000ng	394980	252205	1.56611	5873.03	1.17461							1000
	449321	342200	1.31304	4923.78	0.984756							5000
	411010	282354	1.45565	5458.74	1.09175						AA	160
												1000
3 freeze-thaw cycles												5000
	4475	866820	0.00516255	23.87	1.1935
	3827	906178	0.00422323	19.1664	0.958321	mean	sd	rsd
20ng	3838	858515	0.00447051	20.4047	1.02023	21.0437	1.73806	0.0825926	1.05219
	4065	880824	0.004615	21.1282	1.05641
	3952	874453	0.0045194	20.6495	1.03247
	153850	839484	0.183267	915.732	0.915732
	149059	765650	0.194683	972.896	0.972896	mean	sd	rsd
	157031	825089	0.19032	951.048	0.951048	941.9	21.4689	0.0227932	0.9419
1000ng	156317	832905	0.187677	937.813	0.937813
	155911	835900	0.186519	932.013	0.932013
	728400	815315	0.893397	4471.71	0.894343	mean	sd	rsd
	739136	798585	0.925557	4632.76	0.926551	4531.84	63.0331	0.0139089	0.906367
5000ng	734662	808435	0.908746	4548.57	0.909715
	722821	805028	0.897883	4494.18	0.898836
	727539	807090	0.901435	4511.96	0.902393
7 days at -80°C
	3738	810610	0.00461134	21.1099	1.05549
	3881	839505	0.00462296	21.1681	1.0584	mean	sd	rsd
20ng	3723	828066	0.00449602	20.5324	1.02662	20.6026	1.02568	0.049784	1.03013
	3883	833345	0.00465953	21.3512	1.06756
	3335	801609	0.00416038	18.8517	0.942584
	152394	798970	0.190738	953.142	0.953142
	141712	808966	0.175177	875.218	0.875218	mean	sd	rsd
	147350	816898	0.180377	901.261	0.901261	920.324	31.5769	0.0343106	0.920324
1000ng	149271	799718	0.186655	932.693	0.932693
	152578	811690	0.187976	939.309	0.939309
	729699	763516	0.955709	4783.74	0.956748	mean	sd	rsd
	723158	782957	0.923624	4623.08	0.924615	4562.63	143.102	0.031364	0.912527
5000ng	683272	758297	0.901061	4510.09	0.902019
	687981	776585	0.885906	4434.2	0.88684
	697641	782575	0.891469	4462.06	0.892411
Batch 1
	3845	748385	0.00513773	18.4582	0.922909
	4491	739150	0.0060759	22.3542	1.11771	mean	sd	rsd
20ng	4127	739120	0.00558367	20.3101	1.0155	19.5891	1.74835	0.0892509	0.979457
	3823	748123	0.00511012	18.3435	0.917177
	3993	776408	0.00514291	18.4797	0.923986
	172390	747485	0.230627	954.874	0.954874
	178576	739970	0.241329	999.318	0.999318	mean	sd	rsd
	178536	740003	0.241264	999.049	0.999049	1010.24	39.7783	0.039375	1.01024
1000ng	188312	745497	0.252599	1046.12	1.04612
	190311	749316	0.25398	1051.85	1.05185
	888110	751588	1.18164	4904.28	0.980857	mean	sd	rsd
	930327	748253	1.24333	5160.46	1.03209	4913.26	173.621	0.0353373	0.982652
5000ng	860082	739707	1.16273	4825.75	0.96515
	901783	797017	1.13145	4695.82	0.939165
	891010	742587	1.19987	4979.98	0.995997
Batch 3
	4129	709998	0.00581551	21.2729	1.06364
	3885	717105	0.00541762	19.6205	0.981025	mean	sd	rsd
20ng	3783	698378	0.00541684	19.6173	0.980863	20.4742	1.29649	0.063323	1.02371
	3826	710653	0.00538378	19.48	0.973999
	4279	703525	0.00608223	22.3805	1.11903
	169243	665183	0.254431	1053.73	1.05373
	165673	662131	0.250212	1036.21	1.03621	mean	sd	rsd
	169149	662730	0.255231	1057.05	1.05705	1054.34	14.5129	0.0137649	1.05434
1000ng	162620	642247	0.253205	1048.64	1.04864
	165526	637085	0.259818	1076.1	1.0761
	925829	751588	1.23183	5112.7	1.02254	mean	sd	rsd
	832066	748253	1.11201	4615.11	0.923022	4759	295.059	0.0620001	0.951801
5000ng	818435	739707	1.10643	4591.94	0.918387
	853262	797017	1.07057	4443.01	0.888602
	900358	742587	1.21246	5032.26	1.00645

## Sheet: DHAA
Room temperature 24h
	1059	918185	0.00115336	149.734	0.935839
	1095	911510	0.0012013	158.297	0.989354	mean	sd	rsd
160ng	1052	890378	0.00118152	154.763	0.967272	151.046	5.80872	0.0384567	0.944035		Compound	Concentration (ng/mL) (ng/mL)	Batch 1			Batch 2			Batch 3			Inter-batch precision
	1036	899722	0.00115147	149.396	0.933723								mean ± SD	RSD（%）	Accuracy	X±S	RSD（%）	Accuracy	mean ± SD	RSD（%）	Accuracy	mean ± SD	RSD（%）	Accuracy
	1006	901539	0.00111587	143.038	0.893987						ART	40	38.9±2.40	0.0616941	0.97231	41.7±4.04	0.0969582	1.04265	38.6±1.49	0.0387309	0.96432	39.7±1.72	0.043404	0.993094
												1000	1060±14.3	0.0134441	1.05994	979±66.4	0.06786	0.97898	1061±31.1	0.0292645	1.06095	1033±47.04	0.0455208	1.03329
	3905	689623	0.00566251	955.084	0.955084							5000	4666±174	0.0373439	0.933174	5383±461	0.0856744	1.07654	4707±191	0.0404852	0.94132	4918±403	0.0818623	0.98368
	3870	674133	0.00574071	969.049	0.969049	mean	sd	rsd			DEART	20	19.3±0.84	0.0436495	0.963013	20.8±1.46	0.0705483	1.03809	20.6±1.68	0.0818988	1.02757	20.2±0.81	0.0402668	1.00956
	3531	668709	0.00528032	886.823	0.886823	959.663	45.3557	0.0472621	0.959663			1000	1061±30	0.0284195	1.06122	1065±93.6	0.087843	1.06521	1016±41.9	0.0412578	1.01552	1047±27.6	0.0263584	1.04732
1000ng	3786	653874	0.00579011	977.872	0.977872							5000	4987±145	0.0291023	0.99738	5079±300	0.0591268	1.01571	4593±188	0.0408807	0.918627	4886±258	0.0527801	0.977238
	3651	611854	0.00596711	1009.49	1.00949						ARTI	20	19.6±1.75	0.0892509	0.979457	21.4±1.66	0.07735	1.07064	20.5±1.30	0.063323	1.02371	20.5±0.91	0.044505	1.0246
												1000	1010±39.8	0.039375	1.01024	1076±97	0.09024	1.07628	1054±14.5	0.0137649	1.05434	1047±33.6	0.0321244	1.04696
												5000	4913±174	0.0353373	0.982652	5349±379	0.0708808	1.06982	4759±295	0.0620001	0.951801	5007±306	0.0611197	1.00142
	15714	577223	0.0272234	4805.94	0.961188	mean	sd	rsd			DHAA	160	155±6.90	0.0446323	0.965738	172±11.3	0.0657185	1.07603	166±8.08	0.0487667	1.03518	164±8.92	0.130259	1.02565
	15024	548975	0.0273674	4831.64	0.966329	5079.03	336.073	0.0661687	1.01581			1000	1062±60.5	0.0569651	1.06293	1056±66.6	0.0630262	1.05605	1096±19.7	0.0179753	1.09603	1072±21.4	0.140916	1.07167
5000ng	15133	529455	0.0285822	5048.62	1.00972							5000	5184±211	0.0406138	1.03682	5008±377	0.075281	1.00154	4884±224	0.0458672	0.976718	5025±151	0.030052	1.00503
	14735	513510	0.0286947	5068.7	1.01374						AA	160
	14766	462960	0.0318948	5640.25	1.12805							1000
												5000
Batch 2											Compound	Concentration (ng/mL) (ng/mL)	Room temperature 24h			3 freeze-thaw cycles			7 days at -80°C
	628	494937	0.00126885	170.36	1.06475								mean ± SD	RSD（%）	Accuracy	mean ± SD	RSD（%）	Accuracy	mean ± SD	RSD（%）	Accuracy
	558	416093	0.00134105	183.255	1.14535	mean	sd	rsd			ART	40	41.1±1.49	0.036203	1.02697	38.5±2.35	0.0610044	0.961424	40.3±0.80	0.0199517	1.00802
160ng	540	401149	0.00134613	184.164	1.15102	172.164	11.3144	0.0657185	1.07603			1000	1070±40.9	0.0381985	1.06953	1053±29.9	0.0284055	1.05279	1051±29.5	0.0280122	1.05142
	480	388721	0.00123482	164.283	1.02677							5000	5229±418	0.0798685	1.04571	4629±113	0.0243734	0.925894	4673±65.9	0.0141084	0.934502
	541	449375	0.00120389	158.759	0.992247						DEART	20	21.6±0.78	0.0359127	1.08219	21.4±1.03	0.0481889	1.06811	21.1±1.73	0.0816243	1.05746
												1000	1093±39.5	0.0361023	1.093	1069±21.8	0.0204165	1.06941	1069±21.6	0.0202098	1.06861
	2064	316387	0.00652366	1108.89	1.10889							5000	5205±494	0.0949151	1.04103	4765±110	0.0231073	0.953039	4705±267	0.056776	0.940984
	2128	321415	0.00662072	1126.22	1.12622	mean	sd	rsd			ARTI	20	21.1±0.78	0.0366518	1.05622	21.0±1.74	0.0825926	1.05219	20.6±1.03	0.049784	1.03013
	2696	427609	0.00630483	1069.8	1.0698	1056.05	66.5587	0.0630262	1.05605			1000	1003±39.5	0.0394103	1.00291	942±21.5	0.0227932	0.9419	920±31.6	0.0343106	0.920324
1000ng	2561	444628	0.00575987	972.472	0.972472							5000	4765±218	0.045792	0.95294	4532±63.0	0.0139089	0.906367	4563±143	0.031364	0.912527
	2395	403880	0.00592998	1002.85	1.00285						DHAA	160	151±5.81	0.0384567	0.944035	161±10.8	0.0670931	1.00545	149±5.80	0.0388744	0.932252
												1000	960±45.4	0.0472621	0.959663	914±35.7	0.0390629	0.914334	1064±21.4	0.0201241	1.06364
												5000	5079±336	0.0661687	1.01581	4813±108	0.022423	0.962689	4814±118	0.024451	0.962789
	7842	316870	0.0247483	4363.87	0.872774	mean	sd	rsd			AA	160
	7932	272335	0.0291259	5145.72	1.02914	5007.71	376.985	0.075281	1.00154			1000
5000ng	7488	252205	0.0296901	5246.5	1.0493							5000
	7725	258238	0.0299143	5286.53	1.05731
	7987	282354	0.0282872	4995.93	0.999185
3 freeze-thaw cycles
	1123	833635	0.00134711	166.503	1.04065
	1011	833919	0.00121235	144.934	0.905838	mean	sd	rsd
160ng	1149	836123	0.0013742	170.839	1.06774	160.872	10.7934	0.0670931	1.00545
	1097	810961	0.00135272	167.4	1.04625
	1055	828584	0.00127326	154.683	0.966766
	5036	839484	0.00599892	911.031	0.911031
	4900	765650	0.00639979	975.191	0.975191	mean	sd	rsd
	4797	825089	0.00581392	881.421	0.881421	914.334	35.7165	0.0390629	0.914334
1000ng	4954	832905	0.00594786	902.858	0.902858
	4963	835900	0.00593731	901.17	0.90117
	24263	815315	0.0297591	4713.87	0.942774	mean	sd	rsd
	24454	798585	0.0306217	4851.93	0.970386	4813.44	107.932	0.022423	0.962689
5000ng	25262	808435	0.031248	4952.18	0.990436
	24667	805028	0.0306412	4855.05	0.971011
	23919	807090	0.0296361	4694.19	0.938838
7 days at -80°C
	904	763694	0.00118372	140.352	0.877201
	1019	797895	0.00127711	155.299	0.970621	mean	sd	rsd
160ng	984	779919	0.00126167	152.828	0.955175	149.16	5.79851	0.0388744	0.932252
	984	789870	0.00124577	150.284	0.939275
	981	800494	0.00122549	147.038	0.918987
	5584	798970	0.006989	1069.49	1.06949
	5519	808966	0.00682229	1042.81	1.04281	mean	sd	rsd
	5556	816898	0.00680134	1039.46	1.03946	1063.64	21.4048	0.0201241	1.06364
1000ng	5671	799718	0.00709125	1085.86	1.08586
	5729	811690	0.00705811	1080.56	1.08056
	23641	763516	0.0309633	4906.62	0.981323	mean	sd	rsd
	23494	782957	0.0300068	4753.51	0.950703	4813.94	117.706	0.024451	0.962789
5000ng	23657	758297	0.0311975	4944.1	0.98882
	23594	776585	0.0303817	4813.53	0.962706
	22986	782575	0.0293723	4651.96	0.930393
Batch 1
	850	769053	0.00110526	153.395	0.958722
	827	765504	0.00108033	148.589	0.928681	mean	sd	rsd
160ng	840	749249	0.00112112	156.456	0.977848	154.518	6.8965	0.0446323	0.965738
	818	756413	0.00108142	148.798	0.92999
	895	766761	0.00116725	165.352	1.03345
	3945	747485	0.0052777	958.11	0.95811
	4423	739970	0.00597727	1093.03	1.09303	mean	sd	rsd
	4446	740003	0.00600808	1098.97	1.09897	1062.93	60.5497	0.0569651	1.06293
1000ng	4488	745497	0.00602014	1101.3	1.1013
	4363	749316	0.00582264	1063.21	1.06321
	20974	751588	0.0279062	5322.34	1.06447	mean	sd	rsd
	20372	748253	0.0272261	5191.16	1.03823	5184.11	210.546	0.0406138	1.03682
5000ng	20619	739707	0.0278746	5316.23	1.06325
	20163	797017	0.0252981	4819.32	0.963864
	20527	742587	0.0276426	5271.49	1.0543
Batch 3
	817	691119	0.00118214	168.224	1.0514
	808	682982	0.00118305	168.399	1.05249	mean	sd	rsd
160ng	771	680734	0.0011326	158.669	0.991684	165.628	8.07714	0.0487667	1.03518
	753	671500	0.00112137	156.503	0.978146
	820	669797	0.00122425	176.346	1.10216
	4039	665183	0.00607201	1111.3	1.1113
	3951	662131	0.0059671	1091.07	1.09107	mean	sd	rsd
	3976	662730	0.00599943	1097.31	1.09731	1096.03	19.7014	0.0179753	1.09603
1000ng	3912	642247	0.00609111	1114.99	1.11499
	3717	637085	0.00583439	1065.47	1.06547
	19642	751588	0.026134	4980.54	0.996108	mean	sd	rsd
	19430	748253	0.0259672	4948.36	0.989672	4883.59	223.996	0.0458672	0.976718
5000ng	19272	739707	0.0260536	4965.03	0.993005
	18791	797017	0.0235767	4487.32	0.897464
	19623	742587	0.0264252	5036.7	1.00734

## Sheet: AA
Room temperature 24h
	787	918185	0.000857126	143.894	0.899335
	822	911510	0.0009018	153.663	0.960393	mean	sd	rsd
160ng	839	890378	0.000942296	162.518	1.01574	151.908	6.95189	0.0457637	0.949428	Compound	Concentration (ng/mL) (ng/mL)	Batch 1			Batch 2			Batch 3			Inter-batch precision
	801	899722	0.000890275	151.143	0.944641							mean ± SD	RSD（%）	Accuracy	X±S	RSD（%）	Accuracy	mean ± SD	RSD（%）	Accuracy	mean ± SD	RSD（%）	Accuracy
	791	901539	0.000877389	148.325	0.927029					ART	40	38.9±2.40	0.0616941	0.97231	41.7±4.04	0.0969582	1.04265	38.6±1.49	0.0387309	0.96432	39.7±1.72	0.043404	0.993094
											1000	1060±14.3	0.0134441	1.05994	979±66.4	0.06786	0.97898	1061±31.1	0.0292645	1.06095	1033±47.04	0.0455208	1.03329
	2982	689623	0.0043241	902.034	0.902034						5000	4666±174	0.0373439	0.933174	5383±461	0.0856744	1.07654	4707±191	0.0404852	0.94132	4918±403	0.0818623	0.98368
	3053	674133	0.00452878	946.792	0.946792	mean	sd	rsd		DEART	20	19.3±0.84	0.0436495	0.963013	20.8±1.46	0.0705483	1.03809	20.6±1.68	0.0818988	1.02757	20.2±0.81	0.0402668	1.00956
	2967	668709	0.00443691	926.702	0.926702	955.778	68.0096	0.0711563	0.955778		1000	1061±30	0.0284195	1.06122	1065±93.6	0.087843	1.06521	1016±41.9	0.0412578	1.01552	1047±27.6	0.0263584	1.04732
1000ng	2909	653874	0.00444887	929.318	0.929318						5000	4987±145	0.0291023	0.99738	5079±300	0.0591268	1.01571	4593±188	0.0408807	0.918627	4886±258	0.0527801	0.977238
	3127	611854	0.0051107	1074.04	1.07404					ARTI	20	19.6±1.75	0.0892509	0.979457	21.4±1.66	0.07735	1.07064	20.5±1.30	0.063323	1.02371	20.5±0.91	0.044505	1.0246
											1000	1010±39.8	0.039375	1.01024	1076±97	0.09024	1.07628	1054±14.5	0.0137649	1.05434	1047±33.6	0.0321244	1.04696
											5000	4913±174	0.0353373	0.982652	5349±379	0.0708808	1.06982	4759±295	0.0620001	0.951801	5007±306	0.0611197	1.00142
	12429	577223	0.0215324	4665.06	0.933011	mean	sd	rsd		DHAA	160	155±6.90	0.0446323	0.965738	172±11.3	0.0657185	1.07603	166±8.08	0.0487667	1.03518	164±8.92	0.130259	1.02565
	10956	548975	0.0199572	4320.6	0.86412	4689.24	298.222	0.0635971	0.937849		1000	1062±60.5	0.0569651	1.06293	1056±66.6	0.0630262	1.05605	1096±19.7	0.0179753	1.09603	1072±21.4	0.140916	1.07167
5000ng	12070	529455	0.022797	4941.6	0.98832						5000	5184±211	0.0406138	1.03682	5008±377	0.075281	1.00154	4884±224	0.0458672	0.976718	5025±151	0.030052	1.00503
	10645	513510	0.0207299	4489.56	0.897913					AA	160	154±16.0	0.103991	0.959615	170±14.0	0.082426	1.0612	166±13.5	0.0815157	1.03757	163.1±8.51	0.0521443	1.01946
	10740	462960	0.0231985	5029.4	1.00588						1000	1036±44.0	0.0424661	1.036	980±48.2	0.0491267	0.98046	1028±19.9	0.0193898	1.02778	1015±30.0	0.0295408	1.01475
											5000	4985±224	0.0448426	0.9969	5026±383	0.0761028	1.00525	4799±190	0.0396182	0.959884	4937±121	0.0244541	0.987344
Batch 2
	455	494937	0.000919309	157.492	0.984322
	445	416093	0.00106947	190.329	1.18955	mean	sd	rsd
160ng	368	401149	0.000917365	157.066	0.981665	169.792	13.9953	0.082426	1.0612
	391	388721	0.00100586	176.419	1.10262
	434	449375	0.000965786	167.655	1.04784
	1576	316387	0.00498124	1045.73	1.04573
	1521	321415	0.0047322	991.275	0.991275	mean	sd	rsd
	2035	427609	0.00475902	997.14	0.99714	980.46	48.1667	0.0491267	0.98046
1000ng	1962	444628	0.00441268	921.403	0.921403
	1829	403880	0.00452857	946.747	0.946747
	6425	316870	0.0202765	4390.41	0.878082	mean	sd	rsd
	6251	272335	0.0229533	4975.78	0.995156	5026.24	382.511	0.0761028	1.00525
5000ng	6234	252205	0.024718	5361.66	1.07233
	6139	258238	0.0237726	5154.94	1.03099
	6833	282354	0.0242001	5248.42	1.04968
3 freeze-thaw cycles
	688	833635	0.000825301	171.466	1.07166
	722	833919	0.000865792	181.874	1.13672	mean	sd	rsd
160ng	706	836123	0.000844373	176.368	1.1023	175.436	7.35544	0.0419266	1.09648
	704	810961	0.000868106	182.469	1.14043
	663	828584	0.00080016	165.003	1.03127
	3243	839484	0.00386309	952.387	0.952387
	3231	765650	0.00421994	1044.12	1.04412	mean	sd	rsd
	3038	825089	0.00368203	905.842	0.905842	947.702	56.6303	0.0597554	0.947702
1000ng	3109	832905	0.00373272	918.874	0.918874
	3115	835900	0.00372652	917.281	0.917281
	15574	815315	0.0191018	4869.8	0.97396	mean	sd	rsd
	15148	798585	0.0189686	4835.54	0.967108	4777.45	82.5754	0.0172844	0.95549
5000ng	15079	808435	0.0186521	4754.19	0.950837
	15071	805028	0.0187211	4771.92	0.954385
	14745	807090	0.0182693	4655.79	0.931159
7 days at -80°C
	588	763694	0.000769942	157.234	0.982715
	660	797895	0.000827177	171.948	1.07467	mean	sd	rsd
160ng	658	779919	0.000843677	176.19	1.10118	168.832	8.61728	0.0510406	1.0552
	624	789870	0.000790003	162.392	1.01495
	676	800494	0.000844479	176.396	1.10247
	3018	798970	0.00377736	930.35	0.93035
	2987	808966	0.00369237	908.501	0.908501	mean	sd	rsd
	2926	816898	0.00358184	880.088	0.880088	919.418	34.7783	0.0378265	0.919418
1000ng	3153	799718	0.00394264	972.838	0.972838
	2987	811690	0.00367998	905.315	0.905315
	14616	763516	0.019143	4880.39	0.976078	mean	sd	rsd
	14030	782957	0.0179192	4565.8	0.913159	4737.9	174.449	0.03682	0.94758
5000ng	14740	758297	0.0194383	4956.3	0.991259
	14320	776585	0.0184397	4699.59	0.939918
	14089	782575	0.0180034	4587.43	0.917485
Batch 1
	745	769053	0.000968724	162.056	1.01285
	682	765504	0.000890916	140.797	0.87998	mean	sd	rsd
160ng	679	749249	0.000906241	144.984	0.906149	153.538	15.9666	0.103991	0.959615
	776	756413	0.00102589	177.676	1.11048
	687	766761	0.000895977	142.179	0.888621
	3065	747485	0.00410042	1017.71	1.01771
	2973	739970	0.00401773	995.118	0.995118	mean	sd	rsd
	2990	740003	0.00404052	1001.35	1.00135	1036	43.9949	0.0424661	1.036
1000ng	3257	745497	0.0043689	1091.06	1.09106
	3229	749316	0.00430926	1074.77	1.07477
	14212	751588	0.0189093	5063.85	1.01277	mean	sd	rsd
	14351	748253	0.0191793	5137.63	1.02753	4984.5	223.518	0.0448426	0.9969
5000ng	14311	739707	0.0193468	5183.4	1.03668
	13811	797017	0.0173284	4631.9	0.92638
	13612	742587	0.0183305	4905.71	0.981143
Batch 3
	690	691119	0.000998381	170.159	1.06349
	634	682982	0.000928282	151.006	0.943788	mean	sd	rsd
160ng	694	680734	0.00101949	175.926	1.09954	166.012	13.5326	0.0815157	1.03757
	627	671500	0.00093373	152.495	0.953092
	694	669797	0.00103613	180.474	1.12796
	2737	665183	0.00411466	1021.6	1.0216
	2800	662131	0.00422877	1052.78	1.05278	mean	sd	rsd
	2771	662730	0.00418119	1039.78	1.03978	1027.78	19.9284	0.0193898	1.02778
1000ng	2650	642247	0.00412614	1024.74	1.02474
	2571	637085	0.00403557	999.991	0.999991
	13001	751588	0.017298	4623.62	0.924724	mean	sd	rsd
	13872	748253	0.0185392	4962.73	0.992546	4799.42	190.144	0.0396182	0.959884
5000ng	13569	739707	0.0183437	4909.33	0.981866
	13611	797017	0.0170774	4563.34	0.912668
	13700	742587	0.018449	4938.09	0.987618
