# Supplementary material for: The plant matrix of Artemisia annua L. for the treatment of malaria: Pharmacodynamic and pharmacokinetic studies
Source: PLoS One. 2025 May 7;20(5):e0322835. doi: 10.1371/journal.pone.0322835 (PMC12058161; doi:10.1371/journal.pone.0322835)
Supplement: S2 File — (ZIP) [file pone.0322835.s011.zip › S 2 File/Fig 2 One-way ANOVA.xlsx]

## Sheet: Sheet1
	P. Yoelii
	Number of families	1
	Number of comparisons per family	15
	Alpha	0.05
	Tukey's multiple comparisons test	Mean Diff.	95.00% CI of diff.	Significant?	Summary	Adjusted P Value
	5.68 vs. 20	-40.55	-54.79 to -26.31	Yes	****	<0.0001
	11.368 vs. 40	-13.97	-28.21 to 0.2640	No	ns	0.0565
	22.736 vs. 80	-3.006	-17.24 to 11.23	No	ns	0.9854
	Test details	Mean 1	Mean 2	Mean Diff.	SE of diff.	n1	n2	q	DF
	5.68 vs. 20	4.067	44.62	-40.55	4.605	5	5	12.45	24
	11.368 vs. 40	43.89	57.86	-13.97	4.605	5	5	4.292	24
	22.736 vs. 80	95.82	98.82	-3.006	4.605	5	5	0.9232	24

## Sheet: Sheet2
	P. berghei
	Number of families	1
	Number of comparisons per family	15
	Alpha	0.05
	Tukey's multiple comparisons test	Mean Diff.	95.00% CI of diff.	Significant?	Summary	Adjusted P Value
	5.68 vs. 20	-40.55	-54.79 to -26.31	Yes	****	<0.0001
	11.368 vs. 40	-13.97	-28.21 to 0.2640	No	ns	0.0565
	22.736 vs. 80	-3.006	-17.24 to 11.23	No	ns	0.9854
	Test details	Mean 1	Mean 2	Mean Diff.	SE of diff.	n1	n2	q	DF
	5.68 vs. 20	4.067	44.62	-40.55	4.605	5	5	12.45	24
	11.368 vs. 40	43.89	57.86	-13.97	4.605	5	5	4.292	24
	22.736 vs. 80	95.82	98.82	-3.006	4.605	5	5	0.9232	24
