# Supplementary material for: The plant matrix of Artemisia annua L. for the treatment of malaria: Pharmacodynamic and pharmacokinetic studies
Source: PLoS One. 2025 May 7;20(5):e0322835. doi: 10.1371/journal.pone.0322835 (PMC12058161; doi:10.1371/journal.pone.0322835)
Supplement: S2 File — (ZIP) [file pone.0322835.s011.zip › S 2 File/Fig 2-parasitemia.xlsx]

## Sheet: Sheet1
	P. Yoelii
		Control	mean	5.68	11.368	22.736	20	40	80
	parasitemia%	71.8765	71.7845	70.2912	34.1852	1.97936	35.6409	34.5986	1.26899
		75.0123		67.0337	49.4174	6.80358	31.4614	36.8073	0.261968
		70.6236		68.4147	42.0754	2.98009	41.1497	14.6436	0.722606
		69.9569		69.5326	41.1875	0.247976	46.4605	32.0765	1.1259
		71.4531		69.0526	34.5379	3.00275	44.062	33.1207	0.844866
			Inhibition ratio%	5.68	11.368	22.736	20	40	80
				2.08018	52.378	97.2426	50.3501	51.8021	98.2322
				6.61805	31.1586	90.5222	56.1724	48.7252	99.6351
				4.69426	41.3865	95.8486	42.676	79.6006	98.9934
				3.13697	42.6234	99.6546	35.2778	55.3155	98.4315
				3.8057	51.8866	95.817	38.6191	53.8609	98.8231

## Sheet: Sheet2
		P. berghei
	parasitemia%	Control	mean	5.68	11.368	22.736	20	40	80
		72.8915	75.8257	73.4143	41.4175	2.69739	43.7058	33.5134	0.589435
		76.1236		71.7174	45.3752	7.33825	39.8446	31.2969	0.20089
		70.3568		72.6074	36.8615	4.20184	40.4333	26.0835	1.14242
		79.6542		72.7168	43.5062	2.08175	41.4935	35.3989	1.2773
		80.1024		72.6183	35.724	5.53602	46.4894	29.8688	1.28516
			Inhibition ratio%	5.68	11.368	22.736	20	40	80
				3.18018	45.378	96.4426	42.3601	55.8021	99.2226
				5.41805	40.1586	90.3222	47.4524	58.7252	99.7351
				4.24426	51.3865	94.4586	46.676	65.6006	98.4934
				4.1	42.6234	97.2546	45.2778	53.3155	98.3155
				4.23	52.8866	92.699	38.6891	60.6086	98.3051
