# Supplementary material for: The plant matrix of Artemisia annua L. for the treatment of malaria: Pharmacodynamic and pharmacokinetic studies
Source: PLoS One. 2025 May 7;20(5):e0322835. doi: 10.1371/journal.pone.0322835 (PMC12058161; doi:10.1371/journal.pone.0322835)
Supplement: S2 File — (ZIP) [file pone.0322835.s011.zip › S 2 File/Fig 2.xlsx]

## Sheet: Sheet1
	P. Yoelii
	mg/kg	Inhibition ratio%
	5.68	2.08018	6.61805	4.69426	3.13697	3.8057
ART	11.368	52.378	31.1586	41.3865	42.6234	51.8866
	22.736	97.2426	90.5222	95.8486	99.6546	95.817
	20	50.3501	56.1724	42.676	35.2778	38.6191
nACTs	40	51.8021	48.7252	79.6006	55.3155	53.8609
	80	98.2322	99.6351	98.9934	98.4315	98.8231

## Sheet: Sheet2
	P. berghei
	mg/kg	Inhibition ratio%
	5.68	3.18018	5.41805	4.24426	4.1	4.23
ART	11.368	45.378	40.1586	51.3865	42.6234	52.8866
	22.736	96.4426	90.3222	94.4586	97.2546	92.699
	20	42.3601	47.4524	46.676	45.2778	38.6891
nACTs	40	55.8021	58.7252	65.6006	53.3155	60.6086
	80	99.2226	99.7351	98.4934	98.3155	98.3051
