# Supplementary material for: The plant matrix of Artemisia annua L. for the treatment of malaria: Pharmacodynamic and pharmacokinetic studies
Source: PLoS One. 2025 May 7;20(5):e0322835. doi: 10.1371/journal.pone.0322835 (PMC12058161; doi:10.1371/journal.pone.0322835)
Supplement: S2 File — (ZIP) [file pone.0322835.s011.zip › S 2 File/Fig 3 and Table 4.xlsx]

## Sheet: ART
Analysis of pure artemisinin pharmacokinetic parameters and curves using DAS 2.0
Parameters	unit	No1	No2	No3	No4	No5	No6	Mean	SD
AUC(0-t)	mg/L*h	414.163	278.133	274.029	440.179	304.595	605.048	386.025	128.46
AUC(0-∞)	mg/L*h	428.113	334.207	284.901	494.534	328.123	639.838	418.286	132.654
AUMC(0-t)		571.454	366.292	340.061	616.256	273.944	491.321	443.221	137.05
AUMC(0-∞)		751.176	715.299	485.955	911.396	396.403	887.328	691.26	209.839
MRT(0-t)	h	1.38	1.317	1.241	1.4	0.899	0.812	1.175	0.255
MRT(0-∞)	h	1.755	2.14	1.706	1.843	1.208	1.387	1.673	0.333
VRT(0-t)	h^2	0.95	1.197	0.995	0.864	0.985	0.737	0.955	0.153
VRT(0-∞)	h^2	1.854	5.113	2.314	2.639	2.458	3.625	3.001	1.189
t1/2z	h	0.679	1.51	0.813	1.036	1.099	1.459	1.099	0.335
Tmax	h	1	0.5	0.5	1	0.25	0.5	0.625	0.306
CLz	L/h/kg	0.047	0.06	0.07	0.04	0.061	0.031	0.052	0.015
Vz	L/kg	0.046	0.13	0.082	0.06	0.097	0.066	0.08	0.03
Zeta		1.021	0.459	0.853	0.669	0.631	0.475	0.685	0.219
Zeta回归尾点		235	125	234	145	124	234	--	--
Cz(尾点回归值)	mg/L	14.237	25.737	9.27	36.36	14.84	16.527	19.495	9.86
Cmax	mg/L	314.758	200.41	198.241	254.862	348.178	593.176	318.271	147.512
area under the plasma concentration-time curve
t	No1	No2	No3	No4	No5	No6	Mean	SD
0.08	76.3944	28.9425	52.9441	90.2794	267.69	564.57	180.137	206.557
0.25	139.479	196.554	162.778	167.736	348.178	400.116	235.807	109.919
0.5	165.924	200.41	198.241	125.298	200.532	593.176	247.263	172.006
1	314.758	102.363	91.6306	254.862	63.6202	215.805	173.84	102.175
1.5	33.3501	42.1066	79.9127	207.937	68.5302	59.9401	81.963	64.017
2	102.373	41.7612	49.327	68.9099	6.95075	36.7428	51.011	32.223
3	40.8797	40.2838	21.992	41.4823	31.3648	27.9495	33.992	8.131
4	36.8329	25.9257	24.0495	35.9293	13.8298	30.8142	27.897	8.596

## Sheet: ART in nACTs
Analysis of ART in nACTs pharmacokinetic parameters and curves using DAS 2.0
Parameters	unit	No1	No2	No3	No4	No5	No6	Mean	SD
AUC(0-t)	mg/L*h	1146.61	335.825	1039.35	366.888	937.459	754.658	763.464	344.502
AUC(0-∞)	mg/L*h	1207.72	348.438	1180.76	383.246	1011.82	766.302	816.381	382.936
AUMC(0-t)		2011.03	474.08	2167.29	303.984	1930.06	1616.51	1417.16	818.136
AUMC(0-∞)		2697.05	728.447	3964.8	537.857	2751.42	2628.91	2218.08	1324.83
MRT(0-t)	h	1.754	1.412	2.085	0.829	2.059	2.142	1.714	0.513
MRT(0-∞)	h	2.233	2.091	3.358	1.403	2.719	3.431	2.539	0.785
VRT(0-t)	h^2	2.838	1.174	3.906	0.7	3.661	6.188	3.078	2.002
VRT(0-∞)	h^2	7.576	2.555	17.404	1.986	9.726	12.93	8.696	5.98
t1/2z	h	2.272	0.747	3.095	0.72	2.199	1.518	1.759	0.938
Tmax	h	0.5	0.25	1	0.25	0.25	0.08	0.388	0.328
CLz	L/h/kg	0.017	0.057	0.017	0.052	0.02	0.026	0.032	0.018
Vz	L/kg	0.054	0.062	0.076	0.054	0.063	0.057	0.061	0.008
Zeta		0.305	0.928	0.224	0.962	0.315	0.456	0.532	0.329
Zeta回归尾点		123	234	124	245	125	245	--	--
Cz(尾点回归值)	mg/L	18.638	11.7	31.664	15.735	23.439	5.315	17.749	9.187
Cmax	mg/L	623.688	179.701	491.3	649.635	454.772	680.277	513.229	186.468
area under the plasma concentration-time curve
t	No1	No2	No3	No4	No5	No6	Mean	SD
0.08	125.585	110.312	278.272	142.584	439.759	680.277	296.131	226.145
0.25	600.378	179.701	380.379	649.635	454.772	382.353	441.203	170.006
0.5	623.688	162.138	292.338	180.289	364.264	272.115	315.805	168.272
1	463.179	101.074	215.233	102.376	206.89	230.591	219.89	132.228
1.5	272.162	120.607	317.187	--	108.653	102.175	184.157	102.35
2	153.474	73.236	126.16	41.8771	82.2654	83.2631	93.379	39.925
3	84.0012	29.7894	56.3007	55.6882	117.967	55.7737	66.587	30.459
4	64.6606	46.4637	73.1461	--	--	32.9008	54.2928	18.091
8	18.5489	--	32.2861	59.7684	23.1721	45.3412	35.823	16.844

## Sheet: DEART
Analysis of Deoxyartemisinin pharmacokinetic parameters and curves using DAS 2.0
Parameters	unit	No1	No2	No3	No4	No5	No6	Mean	SD
AUC(0-t)	mg/L*h	903.828	659.896	737.36	715.814	867.341	616.229	750.078	113.819
AUC(0-∞)	mg/L*h	923.92	777.058	770.722	921.515	988.308	706.911	848.072	111.144
AUMC(0-t)		3036.41	2913.14	2886.32	3273.65	3418.89	2505.16	3005.59	321.505
AUMC(0-∞)		3973.14	5028.66	4258.23	7710.67	6249.04	4065.21	5214.16	1490.77
MRT(0-t)	h	3.36	4.415	3.914	4.573	3.942	4.065	4.045	0.427
MRT(0-∞)	h	4.3	6.471	5.525	8.367	6.323	5.751	6.123	1.343
VRT(0-t)	h^2	7.93	9.951	9.291	9.525	9.086	11.046	9.472	1.027
VRT(0-∞)	h^2	16.284	37.906	22.575	77.137	40.774	32.802	37.913	21.335
t1/2z	h	2.16	4.213	2.579	6.564	4.447	3.688	3.942	1.569
Tmax	h	1	1.5	1.5	0.25	3	1	1.375	0.919
CLz	L/h/kg	0.022	0.026	0.026	0.022	0.02	0.028	0.024	0.003
Vz	L/kg	0.067	0.156	0.097	0.206	0.13	0.151	0.135	0.049
Zeta		0.321	0.164	0.269	0.106	0.156	0.188	0.201	0.08
Zeta		245	145	234	145	245	125	--	--
Cz	mg/L	6.446	19.273	8.965	21.717	18.85	17.038	15.382	6.182
Cmax	mg/L	209.478	103.912	153.988	118.335	144.217	126.556	142.748	37.277
area under the plasma concentration-time curve
t	No1	No2	No3	No4	No5	No6	Mean	SD
0.08	202.17	43.9064	43.1963	61.4598	77.28	97.7661	87.63	59.834
0.25	96.639	64.4047	65.572	118.335	81.7006	112.168	89.803	23.06
0.5	141.668	69.5119	89.012	89.6428	77.714	95.3623	93.818	25.23
1	209.478	84.6149	98.9494	63.674	107.893	126.556	115.194	50.843
1.5	169.313	103.912	153.988	68.9628	97.0921	105.471	116.457	37.712
2	161.111	98.7155	147.288	65.033	89.2594	111.026	112.072	36.215
3	114.284	85.7872	99.5286	53.6573	144.217	48.8483	91.054	36.456
4	96.3459	65.5227	78.0421	109.136	—	44.9498	78.7993	25.2528
8	23.3098	39.1694	26.1894	40.406	35.1653	36.5416	33.4636	7.05884
12	19.8808	19.2485	23.4496	21.8161	23.9454	16.9214	20.877	2.691

## Sheet: DHAA
Analysis of Dihydroartemisinic acid pharmacokinetic parameters and curves using DAS 2.0
Parameters	unit	No1	No2	No3	No4	No5	No6	Mean	SD
AUC(0-t)	mg/L*h	24061.3	17713.8	32483.1	35779.4	32421.6	29808.9	28711.3	6659.19
AUC(0-∞)	mg/L*h	26787.2	18043.4	33085.3	37352.2	32822.6	30207.8	29716.4	6699.02
AUMC(0-t)		73011.3	80892.9	168075	244682	205611	190682	160492	69399.7
AUMC(0-∞)		121647	90928.1	184655	298362	217413	202048	185842	73554.1
MRT(0-t)	h	3.034	4.567	5.174	6.839	6.342	6.397	5.392	1.435
MRT(0-∞)	h	4.541	5.039	5.581	7.988	6.624	6.689	6.077	1.266
VRT(0-t)	h^2	10.191	22.377	29.018	33.232	26.525	27.063	24.734	7.953
VRT(0-∞)	h^2	32.362	34.744	39.17	66.223	33.223	34.121	39.974	13.075
t1/2z	h	3.973	4.473	4.065	7.029	4.091	4.204	4.639	1.183
Tmax	h	0.5	0.5	0.08	0.08	0.08	0.08	0.22	0.217
CLz	L/h/kg	0.001	0.001	0.001	0.001	0.001	0.001	0.001	0
Vz	L/kg	0.004	0.007	0.004	0.005	0.004	0.004	0.005	0.001
Zeta		0.174	0.155	0.17	0.099	0.169	0.165	0.155	0.028
Zeta回归尾点		124	125	125	145	134	134	--	--
Cz(尾点回归值)	mg/L	475.51	51.075	102.669	155.061	67.939	65.753	153.001	162.349
Cmax	mg/L	11838.8	5656.92	10159.7	12208.7	10673.2	11782.7	10386.7	2444.65
area under the plasma concentration-time curve
t	No1	No2	No3	No4	No5	No6	Mean	SD
0.08	9016.45	4863.8	10159.7	12208.7	10673.2	11782.7	9784.09	2668.46
0.25	9749.3	3488.1	9549.62	7789.85	7816.25	8739.2	7855.39	2294.23
0.5	11838.8	5656.92	--	6704.07	5752.25	5705.23	7131.44	2667.01
1	4378.11	2191.44	5493.73	2549.48	3478.05	4664.65	3792.58	1281.03
1.5	2731.04	1760.88	6119.83	1402.8	1865.81	2437.62	2719.66	1733.39
2	3162.62	1543.34	3961.97	1379	1723.88	1062.15	2138.83	1151.99
3	2296.86	1339.27	2097.09	2038.89	2263.72	776.626	1802.08	611.03
4	1259.86	1340.2	1055.92			1433.19	1272.29	160.697
8	944.886				1092.93	1202.21	1080.01	129.147
12	478.45	328.129	949.849	--	--	--	585.476	324.384
24		51.0577	94.6462	155.005	66.8565	62.3134	85.976	41.788

## Sheet: ARTI
Analysis of Arteannuin I pharmacokinetic parameters and curves using DAS 2.0
Parameters	unit	No1	No2	No3	No4	No5	No6	Mean	SD
AUC(0-t)	mg/L*h	892.599	699.101	964.995	1504.6	1075.42	801.6	989.72	283.67
AUC(0-∞)	mg/L*h	915.74	801.928	1172.27	2414.39	1395.78	1616.87	1386.16	586.336
AUMC(0-t)		2586.24	3356.85	3518.13	8508.55	4902.55	3613.74	4414.34	2140.34
AUMC(0-∞)		3239.28	5307.61	7849.39	28240.2	18176.2	6368.02	11530.1	9706.19
MRT(0-t)	h	2.897	4.802	3.646	5.655	4.559	4.508	4.345	0.957
MRT(0-∞)	h	3.537	6.619	6.696	11.697	13.022	3.938	7.585	3.947
VRT(0-t)	h^2	7.295	11.362	10.08	11.987	14.31	13.76	11.466	2.567
VRT(0-∞)	h^2	14.268	38.327	60.915	116.716	100.708	35.585	61.087	40.062
t1/2z	h	2.335	4.786	5.634	7.385	6.535	4.192	5.145	1.796
Tmax	h	0.5	0.5	1.5	0.25	0.25	0.08	0.513	0.51
CLz	L/h/kg	0.022	0.025	0.017	0.008	0.014	0.012	0.016	0.006
Vz	L/kg	0.074	0.172	0.139	0.088	0.135	0.075	0.114	0.041
Zeta		0.297	0.145	0.123	0.094	0.106	0.165	0.155	0.074
Zeta回归尾点		234	135	124	123	245	234	--	--
Cz(尾点回归值)	mg/L	6.867	14.889	25.493	85.371	33.974	134.779	50.229	49.777
Cmax	mg/L	288.462	151.855	239.617	225.841	190.635	233.637	221.674	46.435
area under the plasma concentration-time curve
t	No1	No2	No3	No4	No5	No6	Mean	SD
0.08	--	93.864	163.746	155.959	190.265	233.637	167.494	51.142
0.25	186.247	101.518	188.607	225.841	190.635	227.062	186.652	45.687
0.5	288.462	151.855	211.204	191.357	186.68	176.649	201.034	47.032
1	260.198	104.564	158.222	114.584	149.135	191.752	163.076	57.005
1.5	140.203	84.5525	239.617	72.9852	107.217	103.354	124.655	60.818
2	153.228	64.2245	160.922	86.3919	94.3856	69.3785	104.755	42.056
3	99.7327	49.6505	79.4591	61.9098	123.076	31.4195	74.208	33.622
4	73.2622	46.61	84.5763	--	--	34.5193	59.742	23.1529
8	22.5315	66.7641	38.9849	135.604	52.0796	70.1247	64.3482	39.1384
12	12.6078	14.9405	26.4634	81.7217	65.6888	25.2276	37.775	28.812

## Sheet: AA
Analysis of Artemisinic acid pharmacokinetic parameters and curves using DAS 2.0
Parameters	unit	No1	No2	No3	No4	No5	No6	Mean	SD
AUC(0-t)	mg/L*h	19249.3	20216.1	21108.2	27249.9	30503.2	19591.5	22986.4	4719.63
AUC(0-∞)	mg/L*h	20140.9	20532.7	21308.2	29201.6	30921.9	20009	23685.7	4989.31
AUMC(0-t)		59584.5	110581	102168	184386	181038	105677	123906	49074.4
AUMC(0-∞)		73645.1	120169	108041	250525	193436	118000	143969	65235.4
MRT(0-t)	h	3.095	5.47	4.84	6.766	5.935	5.394	5.25	1.237
MRT(0-∞)	h	3.656	5.853	5.07	8.579	6.256	5.897	5.885	1.614
VRT(0-t)	h^2	8.065	21.447	21.271	37.655	24.638	27.257	23.389	9.624
VRT(0-∞)	h^2	15.168	31.15	26.804	86.896	32.478	39.724	38.703	24.96
t1/2z	h	2.637	4.438	3.471	6.719	4.221	4.25	4.289	1.366
Tmax	h	0.5	0.5	0.5	0.08	0.08	0.25	0.318	0.208
CLz	L/h/kg	0.001	0.001	0.001	0.001	0.001	0.001	0.001	0
Vz	L/kg	0.004	0.006	0.005	0.007	0.004	0.006	0.005	0.001
Zeta		0.263	0.156	0.2	0.103	0.164	0.163	0.175	0.053
Zeta回归尾点		145	145	123	135	135	123	--	--
Cz(尾点回归值)	mg/L	234.344	49.437	39.933	201.308	68.746	68.083	110.309	84.657
Cmax	mg/L	6443.02	4705.25	4989.21	5355.45	5340.06	5364.98	5366.33	589.8
area under the plasma concentration-time curve
t	No1	No2	No3	No4	No5	No6	Mean	SD
0.08	3751.52	3301.76	4411.2	5355.45	5340.06		4432	924.427
0.25	5127.82	3558.25	4593.76	4989.31	4975.9	5364.98	4768.34	643.725
0.5	6443.02	4705.25	4989.21	5232.71	4665.58	4865.11	5150.15	666.067
1	4277.36	3181.12	3709.05	3012.38	3906.25	4615.02	3783.53	618.615
1.5	3150.87	2368.48	4208.7	2221.13	2623.98	3166.73	2956.65	727.611
2	3180	1880.63	3124.57	1475.01	2439.33	1620.07	2286.6	747.188
3	2552.36	1212.31	1482.65	1611.68	2784.83	618.89	1710.45	820.292
4	1269.07	1220.61	855.852			779.427	1031.24	249.397
8	713.704	1298.01	1010.35		1008.76	868.822	979.929	215.728
12	233.814	404.383	417.617	987.098	1053.63	523.563	603.351	336.756
24		49.2405	40.42	202.464	67.6467	66.6804	85.29	66.521
