# Supplementary material for: The plant matrix of Artemisia annua L. for the treatment of malaria: Pharmacodynamic and pharmacokinetic studies
Source: PLoS One. 2025 May 7;20(5):e0322835. doi: 10.1371/journal.pone.0322835 (PMC12058161; doi:10.1371/journal.pone.0322835)
Supplement: S2 File — (ZIP) [file pone.0322835.s011.zip › S 2 File/Fig 3.xlsx]

## Sheet: Sheet1
Charting data
	ART		ART in nACTs		DEART		DHAA		ARTI		AA
t/h	Mean	SD	Mean	SD	Mean	SD	Mean	SD	Mean	SD	Mean	SD
0.08	180.137	206.557	296.131	226.145	87.63	59.834	9784.09	2668.46	167.494	51.142	4432	924.427
0.25	235.807	109.919	441.203	170.006	89.803	23.06	7855.39	2294.23	186.652	45.687	4768.34	643.725
0.5	247.263	172.006	315.805	168.272	93.818	25.23	7131.44	2667.01	201.034	47.032	5150.15	666.067
1	173.84	102.175	219.89	132.228	115.194	50.843	3792.58	1281.03	163.076	57.005	3783.53	618.615
1.5	81.963	64.017	184.157	102.35	116.457	37.712	2719.66	1733.39	124.655	60.818	2956.65	727.611
2	51.011	32.223	93.379	39.925	112.072	36.215	2138.83	1151.99	104.755	42.056	2286.6	747.188
3	33.992	8.131	66.587	30.459	91.054	36.456	1802.08	611.03	74.208	33.622	1710.45	820.292
4	27.897	8.596	54.2928	18.091	78.7993	25.2528	1272.29	160.697	59.742	23.1529	1031.24	249.397
8			35.823	16.844	33.4636	7.05884	1080.01	129.147	64.3482	39.1384	979.929	215.728
12					20.877	2.691	585.476	324.384	37.775	28.812	603.351	336.756
24							85.976	41.788			85.29	66.521
