# Supplementary material for: The plant matrix of Artemisia annua L. for the treatment of malaria: Pharmacodynamic and pharmacokinetic studies
Source: PLoS One. 2025 May 7;20(5):e0322835. doi: 10.1371/journal.pone.0322835 (PMC12058161; doi:10.1371/journal.pone.0322835)
Supplement: S2 File — (ZIP) [file pone.0322835.s011.zip › S 2 File/Fig 4 cell survival rate.xlsx]

## Sheet: cck-8
		concentration μmol/L	80	40	20	10	5	2.5	1.25
		ART	0.8212	0.7044	0.8046	0.9157	0.8252	0.8301	0.8534
			0.8282	0.8786	0.8092	0.8914	0.8377	0.9233	0.9212
			0.8432	0.7789	0.8032	0.821	0.879	0.9049	0.9548
			0.779	0.756	0.8146	0.686	0.7848	0.7772	0.7698
			0.768	0.9255	0.8288	0.7883	0.8579	0.8224	0.9974
			0.8401	0.8729	0.8589	0.8429	0.7782	0.8506	0.6902
		concentration μmol/L	80	40	20	10	5	2.5	1.25
		mean	0.813283	0.819383	0.819883	0.824217	0.827133	0.851417	0.864467
		Cell survival rate%	81.3283	81.9383	81.9883	82.4217	82.7133	85.1417	86.4467
		SD	0.0320164	0.0854505	0.0212404	0.0820196	0.0398465	0.0544662	0.11705
		RSD	0.0393668	0.104286	0.0259066	0.0995122	0.0481742	0.0639712	0.135401
		concentration μmol/L	80	40	20	10	5	2.5	1.25
		nACTs	0.821	0.9234	0.9004	0.9361	0.9456	0.9943	0.96
			0.8563	0.9119	0.9514	0.9346	0.9949	0.9975	1.0022
			0.8315	0.9257	0.9293	0.9215	0.9564	0.9912	0.9606
			0.8607	0.9492	0.9734	0.9801	0.9441	0.9292	0.982
			0.8544	0.9208	0.9127	0.9851	0.9943	0.9872	0.9726
			0.8764	0.9293	0.9432	0.9264	0.9917	0.9472	1.0173
		concentration μmol/L	80	40	20	10	5	2.5	1.25
		mean	0.85005	0.926717	0.935067	0.9473	0.971167	0.974433	0.98245
		Cell survival rate%	85.005	92.6717	93.5067	94.73	97.1167	97.4433	98.245
		SD	0.0202669	0.01248	0.0265995	0.0279065	0.0249974	0.0288395	0.0231656
		RSD	2.3842	1.34669	2.84467	2.9459	2.57396	2.95961	2.35795
		concentration μmol/L	80	40	20	10	5	2.5	1.25
		AA	0.812	0.792067	0.827933	0.8323	0.867758	0.8285	0.956258
			0.786442	0.803783	0.809533	0.827558	0.81415	0.862883	0.957675
			0.827142	0.820133	0.809617	0.851934	0.813242	0.870492	0.949308
			0.808183	0.817858	0.820108	0.840242	0.827017	0.861458	0.9072
			0.7889	0.851517	0.830367	0.8101	0.860708	0.868	0.905225
			0.790283	0.823858	0.836267	0.8101	0.802267	0.803875	0.897233
		concentration μmol/L	80	40	20	10	5	2.5	1.25
		mean	0.802158	0.818203	0.822304	0.828706	0.830857	0.849201	0.928817
		Cell survival rate%	80.2158	81.8203	82.2304	82.8706	83.0857	84.9201	92.8817
		SD	0.0162551	0.0201825	0.0111403	0.0166084	0.0271086	0.0269337	0.02838
		RSD	2.02642	2.46668	1.35477	2.00414	3.26273	3.17165	3.0555
		concentration μmol/L	80	40	20	10	5	2.5	1.25
		DHAA	0.8004	0.84989	0.8463	0.8468	0.8402	0.9158	0.99491
			0.8037	0.8453	0.8153	0.8884	0.8422	0.9299	1.0075
			0.8083	0.8256	0.85052	0.8658	0.8764	0.9297	0.9437
			0.8086	0.8398	0.8944	0.89079	0.8587	0.8804	0.98701
			0.8051	0.806	0.8352	0.8649	0.89838	0.9313	0.98838
			0.8011	0.813	0.7829	0.8021	0.878	0.8828	0.988621
		concentration μmol/L	80	40	20	10	5	2.5	1.25
		mean	0.804533	0.829932	0.837437	0.859798	0.865647	0.91165	0.98502
		Cell survival rate%	80.4533	82.9932	83.7437	85.9798	86.5647	91.165	98.502
		SD	0.00348176	0.0179448	0.0373198	0.0326761	0.0227387	0.0239629	0.0216274
		RSD	0.432768	2.1622	4.45643	3.80044	2.62679	2.62852	2.19563
		concentration μmol/L	80	40	20	10	5	2.5	1.25
		DEART	0.792067	0.8323	0.867758	0.812	0.876051	0.8285	0.956258
			0.803783	0.827558	0.81415	0.828644	0.87595	0.862883	0.957675
			0.820133	0.827193	0.813242	0.827142	0.801725	0.870492	0.949308
			0.817858	0.824024	0.827017	0.838183	0.815067	0.861458	0.9072
			0.851517	0.8101	0.860708	0.87889	0.816108	0.868	0.905225
			0.823858	0.8101	0.802267	0.879028	0.878583	0.803875	0.897233
		concentration μmol/L	80	40	20	10	5	2.5	1.25
		mean	0.818203	0.821879	0.830857	0.843981	0.843914	0.849201	0.928817
		Cell survival rate%	81.8203	82.1879	83.0857	84.3981	84.3914	84.9201	92.8817
		SD	0.0201825	0.00949932	0.0271086	0.0283624	0.036459	0.0269337	0.02838
		RSD	2.46668	1.15581	3.26273	3.36055	4.32022	3.17165	3.0555
