# Supplementary material for: The plant matrix of Artemisia annua L. for the treatment of malaria: Pharmacodynamic and pharmacokinetic studies
Source: PLoS One. 2025 May 7;20(5):e0322835. doi: 10.1371/journal.pone.0322835 (PMC12058161; doi:10.1371/journal.pone.0322835)
Supplement: S2 File — (ZIP) [file pone.0322835.s011.zip › S 2 File/Fig 4.xlsx]

## Sheet: Sheet1
Cell survival rate%	1.25μmol/L						2.5μmol/L						5μmol/L						10μmol/L						20μmol/L						40μmol/L						80μmol/L
ART	85.34	92.12	95.48	76.98	99.74	69.02	83.01	92.33	90.49	77.72	82.24	85.06	82.52	83.77	87.9	78.48	85.79	77.82	91.57	89.14	82.1	68.6	78.83	84.29	80.46	80.92	80.32	81.46	82.88	85.89	70.44	87.86	77.89	75.6	92.55	87.29	82.12	82.82	84.32	77.9	76.8	84.01
nACTs	96	100.22	96.06	98.2	97.26	101.73	99.43	99.75	99.12	92.92	98.72	94.72	94.56	99.49	95.64	94.41	99.43	99.17	93.61	93.46	92.15	98.01	98.51	92.64	90.04	95.14	92.93	97.34	91.27	94.32	92.34	91.19	92.57	94.92	92.08	92.93	82.1	85.63	83.15	86.07	85.44	87.64
AA	95.63	95.77	94.93	90.72	90.52	89.72	82.85	86.29	87.05	86.15	86.8	80.39	86.78	81.42	81.32	82.7	86.07	80.23	83.23	82.76	85.19	84.02	81.01	81.01	82.79	80.95	80.96	82.01	83.04	83.63	79.21	80.38	82.01	81.79	85.15	82.39	81.2	78.64	82.71	80.82	78.89	79.03
DHAA	99.49	100.75	94.37	98.7	98.84	98.86	91.58	92.99	92.97	88.04	93.13	88.28	84.02	84.22	87.64	85.87	89.84	87.8	84.68	88.84	86.58	89.08	86.49	80.21	84.63	81.53	85.05	89.44	83.52	78.29	84.99	84.53	82.56	83.98	80.6	81.3	80.04	80.37	80.83	80.86	80.51	80.11
DEART	95.63	95.77	94.93	90.72	90.52	89.72	82.85	86.29	87.05	86.15	86.8	80.39	87.61	87.6	80.17	81.51	81.61	87.86	81.2	82.86	82.71	83.82	87.89	87.9	86.78	81.42	81.32	82.7	86.07	80.23	83.23	82.76	82.72	82.4	81.01	81.01	79.21	80.38	82.01	81.79	85.15	82.39
