# Supplementary material for: The plant matrix of Artemisia annua L. for the treatment of malaria: Pharmacodynamic and pharmacokinetic studies
Source: PLoS One. 2025 May 7;20(5):e0322835. doi: 10.1371/journal.pone.0322835 (PMC12058161; doi:10.1371/journal.pone.0322835)
Supplement: S2 File — (ZIP) [file pone.0322835.s011.zip › S 2 File/Fig 5 and Table 5.xlsx]

## Sheet: 1
	ART
	20000	153465	1.53465	2.5e-09	16795.8
	10000	84043	0.84043	1e-08	9179.53
	5000	45865	0.45865	4e-08	4991.05
	1000	10246	0.10246	1e-06	1083.31
	500	5567	0.05567	4e-06	569.984
	100	1353	0.01353	0.0001	107.67
	50	802	0.00802	0.0004	47.2197
Q:ART
T:nACTs
A:apical(AP)
B:basolateral (BL)
		peak area	concentration（ng/ml）	original concentration（ng/ml）
Q30A1	30A1-1uL.d	14717	1573.82	786.912	mean	SD	RSD	The weighted scalar curves are changed to	Y=9.115X+371.592 r=0.9930
Q30A2	30A2-1uL.d	35199	3820.89	1910.44
Q30A3	30A3-1uL.d	42554	4627.8	2313.9	2112.17	791.285	0.374631
Q30B1	30B1-1uL.d	96272	10521.2	5260.58
Q30B2	30B2-1uL.d	94620	10339.9	5169.96					Q30A	2112.17	Q30B	5360.87	T30A	1585.17	T30B	2542.13
Q30B3	30B3-1uL.d	103409	11304.2	5652.08	5411.02	256.229	0.0473532		Q60A	2476.96	Q60B	9372.33	T60A	2727.68	T60B	6146.44
T30A1	T30A1.d	12303	1308.99	2617.97					Q90A	3067.2	Q90B	9988.09	T90A	2741.21	T90B	6602.39
T30A2	T30A2.d	3782	374.153	748.307					Q120A	3306.29	Q120B	11240.4	T120A	3316.02	T120B	6476.3
T30A3	T30A3.d	6703	694.614	1389.23	1068.77	950.109	0.888976		Q150A	3164.84	Q150B	10847.6	T150A	3166.08	T150B	6775.59
T30B1	T30B1.d	9715	1025.06	2050.12					Q180A	2709.18	Q180B	10200.6	T180A	3330.35	T180B	6475.94
T30B2	T30B2.d	14396	1538.61	3077.22				t/s	cumulative amount	ng
T30B3	T30B3-1uL.d	11761	1249.52	2499.05	2788.13	514.902	0.184677	1800	Q30A	1056.09	Q30B	8041.31	T30A	792.585	T30B	3813.19
T60A1	T60A1.d	15238	1630.98	3261.97				3600	Q60A	1449.7	Q60B	15666.8	T60A	1522.36	T60B	9982.3
T60A2	T60A2.d	9836	1038.33	2076.67				5400	Q90A	2034.75	Q90B	19723.8	T90A	1833.59	T90B	12662.7
T60A3	T60A3.d	13335	1422.21	2844.41	2460.54	601.21	0.244341	7200	Q120A	2561.25	Q120B	25547	T120A	2487.72	T120B	15006.1
T60B1	T60B1.d	25434	2749.58	5499.16				9000	Q150A	3002.78	Q150B	30067.1	T150A	2910.29	T150B	18456.2
T60B2	T60B2.d	24409	2637.13	5274.25				10800	Q180A	3375.5	Q180B	35110.1	T180A	3574.48	T180B	21698
T60B3	T60B3-1uL.d	35309	3832.96	7665.92	6470.08	1320.7	0.204124
T90A1	T90A1.d	12084	1284.96	2569.92
T90A2	T90A2.d	8736	917.653	1835.31
T90A3	T90A3.d	17774	1909.21	3818.41	2826.86	1002.59	0.354665
T90B1	T90B1.d	26759	2894.94	5789.89
T90B2	T90B2.d	25263	2730.82	5461.64
T90B3	T90B3-1uL.d	39364	4277.83	8555.66	7008.65	1699.52	0.242489
T120A1	T120A1.d	14356	1534.22	3068.44
T120A2	T120A2.d	14812	1584.25	3168.49
T120A3	T120A3.d	17285	1855.56	3711.12	3439.8	345.804	0.10053
T120B1	T120B1.d	26195	2833.07	5666.13
T120B2	T120B2.d	26961	2917.1	5834.21
T120B3	T120B3-1uL.d	36506	3964.28	7928.56	6881.38	1260.5	0.183175
T150A1	T150A1.d	16048	1719.85	3439.69
T150A2	T150A2.d	13934	1487.92	2975.84
T150A3	T150A3.d	14421	1541.35	3082.7	3029.27	242.906	0.0801863
T150B1	T150B1.d	24465	2643.27	5286.54
T150B2	T150B2.d	29069	3148.37	6296.74
T150B3	T150B3-1uL.d	40220	4371.74	8743.48	7520.11	1777.52	0.236369
T180A1	T180A1.d	14815	1584.58	3169.15					This graph is a plot of time 1800 seconds along with the cumulative amount, with a slope of Dq/dt values, used to calculate the following Papp values
T180A2	T180A2.d	14881	1591.82	3183.63
T180A3	T180A3.d	16953	1819.13	3638.27	3410.95	266.763	0.0782077
T180B1	T180B1.d	26152	2828.35	5656.7
T180B2	T180B2.d	25765	2785.89	5571.78					Compound	Papp AP-BL (*10-6 cm/s)		Papp BL-AP (*10-5 cm/s)		ER (Papp BL-AP/Papp AP-BL)
T180B3	T180B3-1uL.d	37740	4099.66	8199.32	6885.55	1493.1	0.216845		ART(PU)	7.49 ± 0.35		8.23 ± 0.21		10.99
Q60A1	Q60A1.d	10166	1074.54	2149.07					ART (nACTs)	8.42 ± 0.37		5.27 ± 0.23		6.26
Q60A2	Q60A2.d	9710	1024.51	2049.02
Q60A3	Q60A3.d	15105	1616.39	3232.78	2640.9	656.472	0.248579
Q60B1	Q60B1.d	40110	4359.67	8719.34
Q60B2	Q60B2.d	33495	3633.94	7267.89
Q60B3	Q60B3-1uL.d	55653	6064.88	12129.8	9698.83	2495.85	0.257335
Q90A1	Q90A1.d	13661	1457.97	2915.94
Q90A2	Q90A2.d	13193	1406.63	2813.25
Q90A3	Q90A3.d	16197	1736.19	3472.39	3142.82	354.644	0.112842
Q90B1	Q90B1.d	43686	4751.99	9503.98
Q90B2	Q90B2.d	31867	3455.34	6910.68
Q90B3	Q90B3-1uL.d	62124	6774.81	13549.6	10230.1	3345.84	0.327057
Q120A1	Q120A1.d	16752	1797.08	3594.17
Q120A2	Q120A2.d	15496	1659.29	3318.58
Q120A3	Q120A3.d	14072	1503.06	3006.12	3162.35	294.213	0.0930363
Q120B1	Q120B1.d	48509	5281.12	10562.2
Q120B2	Q120B2.d	34471	3741.02	7482.04
Q120B3	Q120B3-1uL.d	71819	7838.44	15676.9	11579.5	4139.3	0.357469
Q150A1	Q150A1.d	15018	1606.85	3213.69
Q150A2	Q150A2.d	13669	1458.85	2917.7
Q150A3	Q150A3.d	15699	1681.56	3363.12	3140.41	226.693	0.072186
Q150B1	Q150B1.d	45812	4985.23	9970.47
Q150B2	Q150B2.d	32870	3565.38	7130.75
Q150B3	Q150B3-1uL.d	70746	7720.72	15441.4	11286.1	4224.2	0.374284
Q180A1	Q180A1.d	12561	1337.29	2674.58
Q180A2	Q180A2.d	13683	1460.38	2920.77
Q180A3	Q180A3.d	11912	1266.09	2532.18	2726.47	196.591	0.0721046
Q180B1	Q180B1.d	32489	3523.58	7047.15
Q180B3	Q180B3-1uL.d	68555	7480.35	14960.7
Q180B2	Q180B2.d	39539	4297.03	8594.06	11777.4	4194.27	0.356129
QC01	QC01.d	65351	7128.84	35644.2
QC02	QC02.d	56462	6153.64	30768.2
QC03	QC03.d	58016	6324.13	31620.6	31194.4	2604.21	0.0834833
TC01	TC01.d	50754	5527.42	27637.1
TC02	TC02.d	59872	6527.75	32638.7
TC03	TC03.d	53829	5864.77	29323.9	30981.3	2544.6	0.0821335

## Sheet: 2
	t/s	cumulative amount	unit /ng	ART		nACTs		nACTs
	1800	Q30A	1056.09	Q30B	8041.31	T30A	792.585	T30B	3813.19			Artemisinin molar mass is 282 g/mol
	3600	Q60A	1449.7	Q60B	15666.8	T60A	1522.36	T60B	9982.3
	5400	Q90A	2034.75	Q90B	19723.8	T90A	1833.59	T90B	12662.7
	7200	Q120A	2561.25	Q120B	25547	T120A	2487.72	T120B	15006.1
	9000	Q150A	3002.78	Q150B	30067.1	T150A	2910.29	T150B	18456.2
	10800	Q180A	3375.5	Q180B	35110.1	T180A	3574.48	T180B	21698
	t/min	transhipment/nmol
		ART	AP-BL			ART	Transepithelial transport in BL-to-AP			nACTs	AP-BL			nACTs	Transepithelial transport in BL-to-AP
	30	Q30A	3.69	3.84	3.71	Q30B	28.49	28.67	28.4	T30A	2.76	2.81	2.85	T30B	13.531	13.4901	13.5248
	60	Q60A	5.02	5.27	5.143	Q60B	55.39	55.5	55.82	T60A	5.54	5.45	5.21	T60B	35.47	35.39	35.32
	90	Q90A	7.24	7.11	7.33	Q90B	69.96	69.87	69.99	T90A	6.54	6.46	6.49	T90B	45.4643	44.5358	44.7159
	120	Q120A	8.97	9.16	9.087	Q120B	90.64	90.48	90.67	T120A	8.69	8.92	8.84	T120B	53.13	54.54	52.79
	150	Q150A	10.666	10.6044	10.62	Q150B	106.51	106.61	106.74	T150A	10.37	10.4	10.19	T150B	65.85	64.76	65.78
	180	Q180A	11.9676	11.97	11.99	Q180B	124.37	124.58	124.56	T180A	12.76	12.56	12.71	T180B	77.01	77.42	76.43
