# Supplementary material for: The plant matrix of Artemisia annua L. for the treatment of malaria: Pharmacodynamic and pharmacokinetic studies
Source: PLoS One. 2025 May 7;20(5):e0322835. doi: 10.1371/journal.pone.0322835 (PMC12058161; doi:10.1371/journal.pone.0322835)
Supplement: S2 File — (ZIP) [file pone.0322835.s011.zip › S 2 File/Fig 5.xlsx]

## Sheet: Fig 5-A
		BL to AP
	time/min	ART(PU)			ART(nACTs)
	30	28.49	28.67	28.4	13.53	13.49	13.52
	60	55.39	55.5	55.82	35.47	35.39	35.32
	90	69.96	69.87	69.99	45.46	44.54	44.72
	120	90.64	90.48	90.67	53.13	54.54	52.79
	150	106.51	106.61	106.74	65.85	64.76	65.78
	180	124.37	124.58	124.56	77.01	77.42	76.43

## Sheet: Fig 5-B
		AP to BL
	time/min	ART(PU)			ART(nACTs)
	30	3.69	3.84	3.71	2.76	2.81	2.85
	60	5.02	5.27	5.14	5.54	5.45	5.21
	90	7.24	7.11	7.33	6.54	6.46	6.49
	120	8.97	9.16	9.09	8.69	8.92	8.84
	150	10.67	10.6	10.62	10.37	10.4	10.19
	180	11.97	11.97	11.99	12.76	12.56	12.71
