# Supplementary material for: The plant matrix of Artemisia annua L. for the treatment of malaria: Pharmacodynamic and pharmacokinetic studies
Source: PLoS One. 2025 May 7;20(5):e0322835. doi: 10.1371/journal.pone.0322835 (PMC12058161; doi:10.1371/journal.pone.0322835)
Supplement: S2 File — (ZIP) [file pone.0322835.s011.zip › S 2 File/Fig 6.xlsx]

## Sheet: Sheet1
ER	R123	AA	DEART	DHAA	Ver
	13.7628	7.79985	9.875	10.6616	3.56166
	13.5395	7.45911	11.3199	10.0801	3.52342
	13.5499	7.05302	10.505	9.15561	3.57091
	13.6174
	percentage of control%
	R123/%	AA/%	DEART/%	DHAA/%	Ver/%
	101.067	57.2785	72.5175	78.2938	26.1552
	99.4281	54.7763	83.1281	74.0234	25.8744
	99.5045	52.3121	77.1437	67.2346	26.2232
	100	54.789	77.5964	73.1839	26.0842
