# Supplementary material for: The plant matrix of Artemisia annua L. for the treatment of malaria: Pharmacodynamic and pharmacokinetic studies
Source: PLoS One. 2025 May 7;20(5):e0322835. doi: 10.1371/journal.pone.0322835 (PMC12058161; doi:10.1371/journal.pone.0322835)
Supplement: S2 File — (ZIP) [file pone.0322835.s011.zip › S 2 File/matrix effect and Recovery.xlsx]

## Sheet: ART
	J40-1	J40-1.d	845	matrix effect			ART
	J40-2	J40-2.d	834	0.986982	mean	SD	RSD
	J40-3	J40-3.d	948	1.12189
	J40-4	J40-4.d	932	1.10296	1.07195	0.056918	0.0530975		Compound	Concentration (ng/mL)	matrix effect (%)	RSD（%）	Recovery (%)	RSD（%）
	J40-5	J40-5.d	879	1.04024					ART	40	1.07195	0.0530975	1.09128	0.0569881
	J40-6	J40-6.d	936	1.10769						1000	1.02547	0.0858512	0.99074	0.0336174
	J1000-1	J1000-1.d	6184.52							5000	1.071	0.0750318	1.06038	0.0198383
	J1000-2	J1000-2.d	5909.19	0.955481					DEART	20	1.01414	0.0540604	1.08616	0.066165
	J1000-3	J1000-3.d	5662.31	0.915561						1000	1.04966	0.0699445	0.984368	0.0397922
	J1000-4	J1000-4.d	6790	1.0979	1.02547	0.088038	0.0858512			5000	0.988901	0.0945329	1.04462	0.0336489
	J1000-5	J1000-5.d	6914	1.11795					ARTI	20	0.985083	0.0717387	0.987665	0.0826669
	J1000-6	J1000-6.d	6434.8	1.04047						1000	0.925034	0.0613408	0.905495	0.0586932
	J5000-1	J5000-1.d	53413							5000	1.04885	0.0758669	1.04978	0.0222665
	J5000-2	J5000-2.d	59424.6	1.11255					DHAA	160	0.904431	0.0569194	0.94686	0.0868366
	J5000-3	J5000-3.d	53434.2	1.0004						1000	0.902793	0.0788817	0.942286	0.0391795
	J5000-4	J5000-4.d	53803.2	1.00731	1.071	0.0803593	0.0750318			5000	0.980784	0.0301083	0.969842	0.0272573
	J5000-5	J5000-5.d	62160	1.16376					AA	160	1.02489	0.0639455	0.983539	0.0148721
	H40-1	H40-1.d	688	Recovery						1000	1.02843	0.0899533	1.04864	0.0427602
	H40-2	H40-2.d	772	1.12209						5000	1.06241	0.0548726	1.03086	0.0490377
	H40-3	H40-3.d	761	1.1061
	H40-4	H40-4.d	789	1.1468	1.09128	0.0621899	0.0569881
	H40-5	H40-5.d	754	1.09593
	H40-6	H40-6.d	678	0.985465
	H160-1	H160-1.d	15281.4
	H1000-1	H1000-1.d	6639.68
	H1000-2	H1000-2.d	6960.83	1.04837
	H1000-3	H1000-3.d	6460.2	0.972969
	H1000-4	H1000-4.d	6526.34	0.982929	0.99074	0.0333061	0.0336174
	H1000-5	H1000-5.d	6401.25	0.96409
	H1000-6	H1000-6.d	6542.36	0.985342
	H5000-1	H5000-1.d	49218
	H5000-2	H5000-2.d	52864.5	1.07409
	H5000-3	H5000-3.d	53403	1.08503
	H5000-4	H5000-4.d	50697.4	1.03006	1.06038	0.0210361	0.0198383
	H5000-5	H5000-5.d	51825.9	1.05299
	H5000-6	H5000-6.d	52158.1	1.05974

## Sheet: DEART
	J20-1	J20-1.d	4173	matrix effect				DEART
	J20-2	J20-2.d	4462	1.06925
	J20-3	J20-3.d	3999	0.958303	mean	SD	RSD
	J20-4	J20-4.d	4461	1.06902	1.01414	0.0548248	0.0540604
	J20-5	J20-5.d	4229	1.01342
	J20-6	J20-6.d	4009	0.9607
	J1000-1	J1000-1.d	52148.3
	J1000-2	J1000-2.d	49949.6	0.957836
	J1000-3	J1000-3.d	53452.6	1.02501
	J1000-4	J1000-4.d	53122	1.01867	1.04966	0.0734177	0.0699445
	J1000-5	J1000-5.d	57613	1.10479
	J1000-6	J1000-6.d	59552	1.14197
	J5000-1	J5000-1.d	450866
	J5000-2	J5000-2.d	400545	0.888391
	J5000-3	J5000-3.d	428109	0.949527
	J5000-4	J5000-4.d	419200	0.929766	0.988901	0.0934836	0.0945329
	J5000-5	J5000-5.d	490163	1.08716
	J5000-6	J5000-6.d	491291	1.08966
	H20-1	H20-1.d	3041	Recovery
	H20-2	H20-2.d	3370	1.10819
	H20-3	H20-3.d	3383	1.11246
	H20-4	H20-4.d	3004	0.987833	1.08616	0.0718655	0.066165
	H20-5	H20-5.d	3180	1.04571
	H20-6	H20-6.d	3578	1.17659
	H1000-1	H1000-1.d	56536.5
	H1000-2	H1000-2.d	58955.1	1.04278
	H1000-3	H1000-3.d	55142.2	0.975337
	H1000-4	H1000-4.d	55801.8	0.987005	0.984368	0.0391701	0.0397922
	H1000-5	H1000-5.d	55614.8	0.983697
	H1000-6	H1000-6.d	52749.8	0.933021
	H5000-1	H5000-1.d	390990
	H5000-2	H5000-2.d	417719	1.06836
	H5000-3	H5000-3.d	414627	1.06045
	H5000-4	H5000-4.d	391597	1.00155	1.04462	0.0351503	0.0336489
	H5000-5	H5000-5.d	422280	1.08003
	H5000-6	H5000-6.d	395953	1.01269

## Sheet: ARTI
	J20-1	J20-1.d	2753.64	matrix effect			ARTI
	J20-2	J20-2.d	2548.99	0.925678
	J20-3	J20-3.d	2984.95	1.084	mean	SD	RSD
	J20-4	J20-4.d	2512.86	0.91256	0.985083	0.0706686	0.0717387
	J20-5	J20-5.d	2815.05	1.0223
	J20-6	J20-6.d	2700.98	0.980877
	J1000-1	J1000-1.d	26185.4
	J1000-2	J1000-2.d	25137.1	0.959969
	J1000-3	J1000-3.d	21977.5	0.839303
	J1000-4	J1000-4.d	25443.1	0.971651	0.925034	0.0567424	0.0613408
	J1000-5	J1000-5.d	23423.2	0.894515
	J1000-6	J1000-6.d	25131	0.959734
	J5000-1	J5000-1.d	234112
	J5000-2	J5000-2.d	257001	1.09777
	J5000-3	J5000-3.d	264103	1.12811
	J5000-4	J5000-4.d	255435	1.09108	1.04885	0.0795733	0.0758669
	J5000-5	J5000-5.d	228713	0.976939
	J5000-6	J5000-6.d	222493	0.950372
	H20-1	H20-1.d	2001.87	Recovery
	H20-2	H20-2.d	1831.98	0.915135
	H20-3	H20-3.d	1924.09	0.961147
	H20-4	H20-4.d	1846.55	0.922412	0.987665	0.0816472	0.0826669
	H20-5	H20-5.d	2218.45	1.10819
	H20-6	H20-6.d	2064.81	1.03144
	H1000-1	H1000-1.d	24127.2
	H1000-2	H1000-2.d	23100	0.957425
	H1000-3	H1000-3.d	22257.7	0.922513
	H1000-4	H1000-4.d	22859.6	0.947463	0.905495	0.0531464	0.0586932
	H1000-5	H1000-5.d	20850	0.86417
	H1000-6	H1000-6.d	20168.1	0.835905
	H5000-1	H5000-1.d	188623
	H5000-2	H5000-2.d	197937	1.04938
	H5000-3	H5000-3.d	191748	1.01657
	H5000-4	H5000-4.d	196979	1.0443	1.04978	0.023375	0.0222665
	H5000-5	H5000-5.d	203963	1.08133
	H5000-6	H5000-6.d	199438	1.05733

## Sheet: DHAA
	J160-1	J160-1.d	691	matrix effect			DHAA
	J160-2	J160-2.d	685.434	0.991945
	J160-3	J160-3.d	619	0.895803	mean	SD	RSD
	J160-4	J160-4.d	621	0.898698	0.904431	0.0514797	0.0569194
	J160-5	J160-5.d	593.531	0.858945
	J160-6	J160-6.d	605.843	0.876762
	J1000-1	J1000-1.d	1711.39
	J1000-2	J1000-2.d	1544.72	0.902613
	J1000-3	J1000-3.d	1573.72	0.919555
	J1000-4	J1000-4.d	1411.22	0.824606	0.902793	0.0712138	0.0788817
	J1000-5	J1000-5.d	1730.28	1.01103
	J1000-6	J1000-6.d	1465.21	0.856154
	J5000-1	J5000-1.d	5367.38
	J5000-2	J5000-2.d	5449.27	1.01526
	J5000-3	J5000-3.d	5054.31	0.941672
	J5000-4	J5000-4.d	5185.64	0.966139	0.980784	0.0295297	0.0301083
	J5000-5	J5000-5.d	5388.95	1.00402
	J5000-6	J5000-6.d	5243.05	0.976835
	H160-1	H160-1.d	459.241	Recovery
	H160-2	H160-2.d	483.153	1.05207
	H160-3	H160-3.d	420.551	0.915751
	H160-4	H160-4.d	455.681	0.992247	0.94686	0.0822221	0.0868366
	H160-5	H160-5.d	432.148	0.941004
	H160-6	H160-6.d	382.655	0.833232
	H1000-1	H1000-1.d	1264.13
	H1000-2	H1000-2.d	1159.7	0.91739
	H1000-3	H1000-3.d	1209.54	0.956815
	H1000-4	H1000-4.d	1227.69	0.971176	0.942286	0.0369183	0.0391795
	H1000-5	H1000-5.d	1233.2	0.975537
	H1000-6	H1000-6.d	1125.72	0.890511
	H5000-1	H5000-1.d	3950.45
	H5000-2	H5000-2.d	3756.13	0.950812
	H5000-3	H5000-3.d	3917.79	0.991733
	H5000-4	H5000-4.d	3834.47	0.970641	0.969842	0.0264353	0.0272573
	H5000-5	H5000-5.d	3700.84	0.936815
	H5000-6	H5000-6.d	3947.34	0.999211

## Sheet: AA
	J160-1	J160-1.d	448.551	matrix effect				AA
	J160-2	J160-2.d	437.624	0.975638
	J160-3	J160-3.d	424.647	0.946707	mean	SD	RSD
	J160-4	J160-4.d	492.845	1.09875	1.02489	0.0655369	0.0639455
	J160-5	J160-5.d	485.005	1.08127
	J160-6	J160-6.d	458.451	1.02207
	J1000-1	J1000-1.d	1106.18
	J1000-2	J1000-2.d	1142.74	1.03305
	J1000-3	J1000-3.d	1136.94	1.02781
	J1000-4	J1000-4.d	976.54	0.882805	1.02843	0.0925105	0.0899533
	J1000-5	J1000-5.d	1258.63	1.13782
	J1000-6	J1000-6.d	1173.27	1.06065
	J5000-1	J5000-1.d	3603.23
	J5000-2	J5000-2.d	3548.61	0.98484
	J5000-3	J5000-3.d	3724.6	1.03368
	J5000-4	J5000-4.d	3808.09	1.05685	1.06241	0.0582971	0.0548726
	J5000-5	J5000-5.d	4084.66	1.13361
	J5000-6	J5000-6.d	3974.54	1.10305
	H160-1	H160-1.d	516.807	Recovery
	H160-2	H160-2.d	500.612	0.968664
	H160-3	H160-3.d	520.3	1.00676
	H160-4	H160-4.d	507.664	0.982309	0.983539	0.0146273	0.0148721
	H160-5	H160-5.d	503.436	0.974128
	H160-6	H160-6.d	509.486	0.985834
	H1000-1	H1000-1.d	1013.75
	H1000-2	H1000-2.d	1001.03	0.987446
	H1000-3	H1000-3.d	1124.9	1.10964
	H1000-4	H1000-4.d	1064.62	1.05018	1.04864	0.0448399	0.0427602
	H1000-5	H1000-5.d	1079.55	1.0649
	H1000-6	H1000-6.d	1045.2	1.03102
	H5000-1	H5000-1.d	2946.72
	H5000-2	H5000-2.d	2953.45	1.00228
	H5000-3	H5000-3.d	2907.07	0.986545
	H5000-4	H5000-4.d	2991.58	1.01522	1.03086	0.0505509	0.0490377
	H5000-5	H5000-5.d	3048.76	1.03463
	H5000-6	H5000-6.d	3287.39	1.11561
