# Supplementary material for: The plant matrix of Artemisia annua L. for the treatment of malaria: Pharmacodynamic and pharmacokinetic studies
Source: PLoS One. 2025 May 7;20(5):e0322835. doi: 10.1371/journal.pone.0322835 (PMC12058161; doi:10.1371/journal.pone.0322835)
Supplement: S2 File — (ZIP) [file pone.0322835.s011.zip › S 2 File/Table 2.xlsx]

## Sheet: sheet1
	15.8	3.1		14		16		54
ART		DEART		DHAA		AA		ARTI
1.78	1482.5	1.082	468.2	0.962	8705.2	0.998	13977.5	1	11874.9
1.1	917.7	0.541	231.5	0.481	4458	0.499	7272.1	0.5	5930.2
0.55	462.1	0.2705	122.4	0.2405	2281.6	0.2495	3685.7	0.25	3213.8
0.275	234.1	0.13525	61	0.12025	1134.1	0.12475	1869.5	0.125	1575.9
0.1375	118.2	0.067625	31	0.060125	642.9	0.062375	925	0.0625	852.9
0.06875	65.2	0.0338125	19.4	0.0300625	381.9	0.0311875	464.9	0.03125	410.6
				0.0150312	256.2	0.0155937	243.5
				0.00751562	126.5	0.00779687	123.8
		ART
											DEART
			DHAA								AA
			ARTI

## Sheet: sheet2
peak area
	3-1	3-2	3-3
ART	622.156	611.385	636.323
DEART	155.176	159.601	164.218
DHAA	1687.73	1602.08	1684.29
AA	692.442	653.638	684.726
ARTI	1235.94	1212.18	1288.08
concentration
	3-1	3-2	3-3
ART	0.743355	0.729965	0.76004
DEART	0.354082	0.364412	0.375191
DHAA	0.177067	0.167519	0.176684
AA	0.0435911	0.0408279	0.0430417
ARTI	0.0950621	0.0930413	0.0994965
Percentage of each component in nACTs
	10.46	10.19	10.8
	3-1	3-2	3-3	mean
ART	0.284266	0.286542	0.281496	0.284101
DEART	0.135404	0.143047	0.13896	0.139137
DHAA	0.0677122	0.0657581	0.0654385	0.0663029
AA	0.0166696	0.0160266	0.0159414	0.0162125
ARTI	0.0363526	0.0365226	0.0368506	0.0365753
