# Supplementary material for: The plant matrix of Artemisia annua L. for the treatment of malaria: Pharmacodynamic and pharmacokinetic studies
Source: PLoS One. 2025 May 7;20(5):e0322835. doi: 10.1371/journal.pone.0322835 (PMC12058161; doi:10.1371/journal.pone.0322835)
Supplement: S2 File — (ZIP) [file pone.0322835.s011.zip › S 2 File/Table 3 Linearity, range and lower limit of quantification of the five compounds.xlsx]

## Sheet: Sheet1
Concentration (ng/mL)	1/x	1/x2	ART	DEART	ARTI	DHAA	AA
10000	0.0001	1e-08	1.17388	8.58411	12.954	0.56864	0.290756	0.851877	0.725694
5000	0.0002	4e-08	0.664553	4.85552	7.11337	0.326424	0.163822	1.50477	2.26434
2000	0.0005	2.5e-07	0.270583	2.01155	2.82945	0.144909	0.0726997	3.69572	13.6583
1000	0.001	1e-06	0.140807	1.03901	1.36591	0.0772992	0.0384657	7.10194	50.4376
500	0.002	4e-06	0.082291	0.574159	0.850135	0.0429467	0.0230207	12.152	147.671
200	0.005	2.5e-05	0.0432613	0.296936	0.398649	0.0226424	0.0129483	23.1154	534.32
100	0.01	0.0001	0.0286333	0.167564	0.227291	0.0130584	0.0101223	34.9243	1219.71
50	0.02	0.0004	0.0209835	0.105526	0.132969	0.00715126	0.00782903	47.6566	2271.15
20	0.05	0.0025	0.00758173	0.0720413	0.0840085	0.00511395	0.003776	131.896	17396.6
10	0.1	0.01		0.0606638	0.0495951	0	0
5	0.2	0.04	0	0.0369516	0	0	0
			ART	DEART		ARTI	DHAA	AA	buspirone
		10000	89007	650873		982213	43116	22046	75823
		5000	52289	382047		559701	25684	12890	78683
		2000	24267	180404		253756	12996	6520	89684
		1000	13017	96052		126273	7146	3556	92446
		500	6967	48610		71975	3636	1949	84663
		200	3164	21717		29156	1656	947	73137
		100	2048	11985		16257	934	724	71525
		50	1517	7629		9613	517	566	72295
		20	510	4846		5651	344	254	67267
		10		4105		3356			67668
		5		2580					69821
