# Supplementary material for: The plant matrix of Artemisia annua L. for the treatment of malaria: Pharmacodynamic and pharmacokinetic studies
Source: PLoS One. 2025 May 7;20(5):e0322835. doi: 10.1371/journal.pone.0322835 (PMC12058161; doi:10.1371/journal.pone.0322835)
Supplement: S2 File — (ZIP) [file pone.0322835.s011.zip › S 2 File/Table 6.xlsx]

## Sheet: Sheet1
	concentration	B-A（*10-5）			A-B（*10-5）
R123	5	4.1791	4.35911	4.27211	0.235983	0.396045	0.313502
R123+ART	10	2.1901	2.97036	2.57991	0.22012	0.280145	0.249921
	40	2.2902	3.13026	2.69821	0.155758	0.329903	0.242556
	80	3.0309	3.49114	3.26085	0.240893	0.290333	0.261302
R123+nACTs	10	2.20009	2.44033	2.32102	0.271111	0.291316	0.281024
	40	2.58014	2.2201	2.39988	0.310842	0.27142	0.230421
	80	2.70024	2.22022	2.46102	0.291102	0.411345	0.170702
R123+Ver	100	0.520245	0.365996	0.460012	0.143287	0.213549	0.0733
